# Supplementary material for: scELMo: Embeddings from Language Models are Good Learners for Single-cell Data Analysis
Source: bioRxiv. 2025 Aug 23:2023.12.07.569910. Preprint. [Version 4] doi: 10.1101/2023.12.07.569910 (PMC12393277; doi:10.1101/2023.12.07.569910)
Supplement: Supplement 1 [file media-1.zip]

Archive with 4 entries (4 files):
- Appendix.pdf
- Supplementary file 1 (LLM output).xlsx
- Supplementary file 2 (in silico information).xlsx
- Supplementary file 3 (dataset information).xlsx
