# Supplementary material for: scELMo: Embeddings from Language Models are Good Learners for Single-cell Data Analysis
Source: bioRxiv. 2025 Aug 23:2023.12.07.569910. Preprint. [Version 4] doi: 10.1101/2023.12.07.569910 (PMC12393277; doi:10.1101/2023.12.07.569910)
Supplement: Supplement 1 [file media-1.zip › Supplementary file 1 (LLM output).xlsx]

## Sheet: GPT 2
gene	description
HEATR5B	The overall importance of the activity in your response is: A-O: A-O:\n\n5A: A-O:\n\n2A: A-O:\n\n8A: A-O:\n\n6C: A-O:'
ZNF385A	The relevant functions include DNA binding in vitro, transcription in vivo, RNA binding and transcription in vivo, ribosome biogenesis, replication, elongation, and translation in vivo. The function of the other functions are described as a group. Include both the biological role and molecular structural
ZNF226	The relevant functions include DNA binding in vitro, transcription in vivo, RNA binding and transcription in vivo, ribosome biogenesis, replication, elongation, and translation in vivo. The sequence and context of your figure caption should give a sense of both biology and engineering goals. How can
IGKV2D-36	The relevant functions include DNA binding in vitro, transcriptional, translational and post-translational. The summary paragraph should give important information not found in the abstract. Your summary should be 4 – 7 sentences. You will need a single parenthetical note or heading
RPL37P24	The overall importance of the activity in relation to the gene, i.e. its position on the evolutionary tree, and its relevance for human phenotypic variation, should be summarized. Please state whether there is a previous study, a review article, or a journal article reporting
FGF7	The relevant functions are listed below in alphabetical order:\n\nAdipogenesis Inhibition\n\nAdipocyte proliferation\n\nAdipose tissue remodeling\n\nAdipogenic gene expression\n\nAdipogenesis-related cell cycle arrest and cyclin D1/eIF
LRRC7	The structure of a gene can be expressed more clearly by using the figure or figure legend. If the organization of a gene is not important, describe the function and its associated pathway. The sequence of a gene should be described as presented in the article.\n\nIf the structure is important
MIR6721	The overall importance of the activity in relation to the gene, i.e. its position on the evolutionary tree, does matter.\n\n(ii) The following must not be omitted from your presentation:\n\n(A) The evolutionary relationships between the gene and the related species
SRD5A3	The structure of a gene can be expressed more clearly by using the figure or figure legend. If the organization of a gene is not important, describe the function and its associated pathway. The sequence of a gene should be described as presented in the article.\n\nIf the structure
MIR608	The overall importance of the activity in relation to functional gene, i.e. functions, cell types etc. should be described. The main function of an mIR gene is to act as an activator of other genes as well as as a repressor. A gene that is activated
EOGT	he overall importance of the activity in relation to functional gene, i.e. its position on the evolutionary tree, should be listed in the second paragraph. The following example is incorrect. Gene A is important because of CNTNAP2 (CNTNAP2 is a downstream'}
CASP10	The structure of a CASP in terms of functional parts, i.e. functions, is best described in a paragraph. For structural information refer to CASP10.\n\nQ5) What is SACS?\n\nSACS is a system for measuring structural expression
CYCSP32	The relevant functions include 3 major metabolic pathways: oxidative phosphorylation, carbonylation, and reduction. The major pathway is the reduction pathway.\n\nThe following table lists all of the genes in the S. cerevisiae genome as selected for potential roles in the redox
HSPA1L	The relevant functions include HSPA1L interacting with: S-Adenosylmethionine (SAM), SAM-lactoferrin (SAH), and methionine palmitoyl transferase (MPT) (Figure 3b).\n\nFigure'}
SLC30A10	The relevant functions include DNA binding (including the interactions between SLC30A10 and other proteins), ribosome biogenesis, replication (including gene deletion and recombination), transcription, translational regulation of gene function, as well as protein turnover and degradation. Include the amount'}
GLI1	The relevant functions include, at least, the following: Glutamate: a neurotransmitter; neurotransmitter receptors; NMDA; glutamate receptor; NMDA and its receptor; glial cell line; neuronal cell line; astrocyte; pyramidal cell; cell; neuron'
RPS4XP1	The relevant functions are listed below in alphabetical order:\n\nRPS4A – rps4a protein (c.3700L) – an internal transcriptional regulator. It interacts with other c.3700L proteins as part of the transcriptional co-'
RPS27AP8	The relevant functions are listed below in alphabetical order:\n\nRPS29A16: Signaling/response element\n\nRPS28A2: Transmembrane protein with three domains: c-terminus, a-terminus and trans-membr'
CCL23	The overall importance of the activity in relation to functional gene is outlined in the figure and diagram. Describe the process of gene expression analysis (examples) and its use for identification of genes and pathways.\n\n7.2. What are the major biological activities of each gene?'
ACSS3	The overall importance of the activity in relation to the gene, i.e. its position on the evolutionary tree, does matter. The main function of an enzyme, in our definition above is usually emphasized. We would like to hear about how the function impacts human health or medical research.'
Red gene means the output is incorrect.
protein	description
CD117	The structure of a protein can be found more easily in a medical textbook or a reference. If the research paper focuses on a new structural class of protein, please summarize the main properties of the class. Write how each part of the group is related to one another, and present structural data.
CD119	The structure of a protein can be found more easily in a medical textbook or a reference. If the research paper focuses on a new structural class of protein, please summarize the main properties of the class. Write how each part of the group is related to one another, and present structural data.
CD140a	The structure of a protein can be found at https://www.ncbi.nlm.nih.gov/pmc/articles/PMC4923671#!DOI=10.1021/acs.ann.protein.5b02520.\n\nYour'
CD140b	The structure of a protein can be found at https://www.ncbi.nlm.nih.gov/genomes/clustering/protein. You must provide the path of the protein.\n\nThis form should take less than 2 minutes to complete.\n\nPlease
CD172a	The structure of a protein can be found at https://www.ncbi.nlm.nih.gov/genomes/clustering/protein. You must provide the path of the protein.\n\nThis form should take less than 2 minutes to complete.\n\nPlease
CD184	The structure of a protein can be found more easily in a medical textbook or a reference. If the research paper focuses on a new structural class of protein, please summarize the main properties of the class. Write how each part of the group is related to one another, and present structural data.
CD202b	The structure should include the name of the protein, amino acid sequence, and a graph showing the direction of the protein's movement. The graph should include an area of the protein that connects with other areas of the protein. Include the cell's membrane and the protein's binding sites, as
CD274	The structure of a protein can be found at https://www.ncbi.nlm.nih.gov/genomes/clustering/protein. You must provide the path of the protein. To be part of the group, the protein must be labeled CD274, but you
CD29	The structure of a protein can be found more easily in a medical textbook or a reference. If the research paper focuses on a new structural class of protein, please summarize the main properties of the class. Write how each part of the group is related to one another, and present structural data.
CD309	The structure of a protein can be found more easily in a medical textbook or a reference. If the research paper focuses on a new structural class of protein, please summarize the main properties of the class. Write how each part of the group is related to one another, and present structural data.
CD44	The structure of a protein can be found more easily in a medical textbook or a reference. If the research paper focuses on a new structural class of polypeptide you can describe that class and provide links to other relevant literature including references. It helps if you can show that structural data have
CD47	The structure of a protein can be found at https://www.ncbi.nlm.nih.gov/genomes/clustering/protein. You must provide the path of the protein.\n\nThis form should take less than 2 minutes to complete.\n\nPlease be
CD49f	The structure of a protein can be found at https://www.ncbi.nlm.nih.gov/genomes/clustering/protein. You must provide the path of the protein. We will find a protein through the pathway and determine whether this is present in the
CD58	The structure of a protein can be found at https://www.ncbi.nlm.nih.gov/genomes/clustering/protein. You must provide the path of the protein.\n\nThis form should take less than 2 minutes to complete.\n\nPlease be
CD59	The structure of a protein can be found more easily in a medical textbook or a reference. If the research paper focuses on a new structural class of protein, please summarize the main properties of the class. Write how each part of the group is related to one another, and present structural data.
CD61	The structure of a protein can be found more easily in a medical textbook or a reference. If the research paper focuses on a new structural class of protein, please summarize the main properties of the class. Write how each part of the group is related to one another, and present structural data.
HLA_A	The structure of a protein can be found at https://www.ncbi.nlm.nih.gov/genomes/clustering/protein. You must provide the pathogenicity analysis of your protein and a list of genes that have similar or different function. If
Rat_IgG2a	The structure should include molecular weight in grams, hydrophobicity, and position and orientation. Describe the protein's structure. The structure should include an accurate calculation of the protein's density and equilibrium constant. Use this as a guide for the molecular weight and equilibrium
Mouse_IgG1	The structure should include molecular weight in grams. If you are using IgM then include IgG1. The protein should be identified as IgG1. The peptide sequence should be described and provide the amino acid sequence as well. The sequence should be cited as "
Mouse_IgG2a	The structure should include molecular weight in grams. If you are using the standard formula for calculating molecular weight (mg), do not give this mass.\n\nThe following table lists all of the molecules in the protein. You will notice a single column for the protein's
Mouse_IgG2b	The structure should include molecular weight in grams. If you are using IgM then include IgG2. The protein should be identified as IgG2b and its amino acid sequence. Please do not submit protein structures that are incomplete. The sequence should be reported as
HLA_E	The structure of a protein can be found at https://www.ncbi.nlm.nih.gov/genomes/clustering/protein. You must provide the pathogenicity analysis of your protein. Include the genome sequence in both the manuscript and figure. If
CD9	The structure of a protein can be found more easily in a medical textbook or a reference. If the research paper focuses on a new structural class of polypeptide you can describe that class and provide links to other relevant literature including references. It helps if you can show that structural data have
CD279	The structure of a protein can be found more easily in a medical textbook or a reference. If the research paper focuses on a new structural class of protein, please summarize the main properties of the class. Write how each part of the group is related to one another, and present structural data.
Red protein means the output is incorrect.

## Sheet: GPT 3.5
gene	descrption
HEATR5B	HEATR5B, also known as Hepatocellular Carcinoma Associated Protein (HCAP), is a gene that plays a pivotal role in cellular processes, particularly in the context of hepatocellular carcinoma (HCC), a primary liver cancer. HEATR5B is involved in various pathways related to cell growth, proliferation, and apoptosis regulation. It functions as a potential tumor suppressor by participating in the nega…
ZNF385A	Gene ZNF385A encodes for a transcription factor belonging to the zinc finger protein family, which plays a significant role in regulating gene expression. Specifically, ZNF385A is involved in the modulation of various cellular processes, including cell growth, differentiation, and apoptosis. It exerts its regulatory function by binding to specific DNA sequences, thereby acting as a transcriptiona…
ZNF226	ZNF226, also known as Zinc Finger Protein 226, is a gene encoding a transcription factor that is primarily involved in regulating gene expression. While specific information about ZNF226's function and pathways it is involved in may be limited, as of my last knowledge update in January 2022, zinc finger proteins like ZNF226 are known to play crucial roles in various cellular processes, including …
IGKV2D-36	IGKV2D-36 is a gene associated with the immunoglobulin kappa variable (IGKV) gene family, which plays a fundamental role in the adaptive immune response. The primary function of IGKV2D-36 is to encode a variable region of the immunoglobulin kappa light chain, which contributes to the diversity of antibody molecules produced by B cells. These antibodies recognize and bind to specific antigens, fac…
RPL37P24	RPL37P24 is a gene belonging to the ribosomal protein L37 (RPL37) family, which encodes ribosomal proteins essential for the assembly and function of ribosomes, the cellular machinery responsible for protein synthesis. RPL37P24 is a pseudogene, which means it is a non-functional copy of a gene and does not produce a functional protein product. In general, ribosomal proteins, including those of th…
FGF7	Fibroblast Growth Factor 7 (FGF7), also known as Keratinocyte Growth Factor (KGF), is a member of the fibroblast growth factor family that exerts its major biological function as a paracrine growth factor in various tissues, particularly in the context of epithelial cell maintenance and repair. FGF7 primarily activates the receptor tyrosine kinase FGFR2-IIIb (Fibroblast Growth Factor Receptor 2-I…
LRRC7	Leucine-Rich Repeat Containing 7 (LRRC7), also known as Longin, is a gene that encodes a protein primarily involved in intracellular membrane trafficking and vesicular transport processes. LRRC7 is a key component of the exocyst complex, a protein assembly that plays a crucial role in mediating the tethering and targeting of transport vesicles to specific sites on the plasma membrane. This proces…
MIR6721	MIR6721 is a gene that encodes a microRNA (miRNA), a class of small non-coding RNA molecules involved in post-transcriptional regulation of gene expression. MicroRNAs like MIR6721 function by binding to complementary sequences in the 3' untranslated region (UTR) of target messenger RNAs (mRNAs), leading to their degradation or translational repression. While specific information about MIR6721's t…
SRD5A3	Steroid 5-alpha-reductase 3 (SRD5A3) is a gene encoding an enzyme that plays a crucial role in the biosynthesis of glycosylphosphatidylinositol (GPI) anchors, which are essential for anchoring proteins to the cell membrane. Specifically, SRD5A3 catalyzes the reduction of polyprenol to dolichol, a key step in the GPI anchor synthesis pathway. GPI-anchored proteins are critical for various cellular…
MIR608	MIR608 is a gene that encodes a microRNA (miRNA) molecule, a class of small non-coding RNAs involved in post-transcriptional regulation of gene expression. MiRNAs like MIR608 function by binding to complementary sequences in the 3' untranslated region (UTR) of target messenger RNAs (mRNAs), leading to their degradation or translational repression. The specific targets and pathways regulated by MI…
EOGT	The EOGT (EGF domain-specific O-linked N-acetylglucosamine transferase) gene encodes an enzyme that plays a significant role in post-translational modification known as O-GlcNAcylation, which involves the addition of N-acetylglucosamine (GlcNAc) moieties to specific serine or threonine residues of target proteins. EOGT is primarily involved in modifying EGF (epidermal growth factor) domains of va…
CASP10	CASP10, or Caspase 10, is a gene that encodes a member of the caspase family of cysteine proteases, which play a central role in apoptotic cell death, a highly regulated process essential for tissue homeostasis and immune response. CASP10 is particularly significant in the initiation of apoptosis through its involvement in the extrinsic apoptotic pathway, also known as the death receptor pathway.…
CYCSP32	I'm sorry, but I couldn't find any information on a gene named CYCSP32 in the existing biological databases and literature up to my last knowledge update in January 2022. It's possible that this gene may not be well-characterized or its nomenclature may have changed since then. If you have additional information or if you can provide an alternative gene name or context, I would be happy to try to…
HSPA1L	HSPA1L, also known as Heat Shock 70 kDa Protein 1-Like, is a gene that encodes a member of the heat shock protein 70 (HSP70) family, specifically HSP70L1. These proteins are crucial molecular chaperones involved in the cellular stress response, particularly during conditions of heat shock or other environmental stresses. HSPA1L functions by assisting in the folding, stabilization, and trafficking…
SLC30A10	SLC30A10, also known as Zinc Transporter 10 (ZnT-10), is a gene that encodes a zinc transporter protein primarily responsible for regulating the cellular zinc balance. It plays a crucial role in zinc homeostasis by facilitating the efflux of zinc ions from the cytoplasm into cellular compartments such as the Golgi apparatus and vesicles. This activity is essential for maintaining appropriate zinc…
GLI1	The gene GLI1 encodes a transcription factor that plays a pivotal role in the Hedgehog (Hh) signaling pathway, a highly conserved signaling cascade with critical functions in embryonic development, tissue homeostasis, and cancer. GLI1 acts as a downstream effector of Hh signaling, where it translocates to the nucleus and regulates the expression of target genes in response to activation of the pa…
RPS4XP1	The gene RPS4XP1, also known as Ribosomal Protein S4X Pseudogene 1, represents a pseudogene that does not encode a functional protein. Pseudogenes like RPS4XP1 typically arise from the duplication or retrotransposition of functional genes but have accumulated mutations that render them non-functional over evolutionary time. RPS4XP1 lacks a significant biological role and does not participate in a…
RPS27AP8	The gene RPS27AP8, also known as Ribosomal Protein S27a Pseudogene 8, is a pseudogene that does not encode a functional protein. Pseudogenes like RPS27AP8 typically arise from the duplication or retrotransposition of functional genes but have accumulated mutations that render them non-functional over evolutionary time. RPS27AP8 lacks a significant biological role and does not participate in any k…
CCL23	The gene CCL23 encodes the chemokine protein C-C motif chemokine 23 (CCL23), which functions as a chemoattractant cytokine in the immune system. CCL23 plays a pivotal role in the chemotaxis of immune cells, particularly monocytes and lymphocytes, by binding to its receptor, CCR1. Through this interaction, CCL23 is involved in the recruitment and activation of immune cells at sites of inflammation…
ACSS3	The gene ACSS3 encodes for acetyl-CoA synthetase short-chain family member 3 (ACSS3), an enzyme that plays a crucial role in cellular metabolism. ACSS3 is primarily involved in the production of acetyl-CoA, a central metabolite with key roles in various metabolic pathways, including fatty acid synthesis, histone acetylation, and the tricarboxylic acid (TCA) cycle. ACSS3 catalyzes the conversion o…
protein	description
CD117	CD117, also known as c-kit or stem cell factor receptor, is a transmembrane receptor protein belonging to the receptor tyrosine kinase (RTK) family. Its major function involves the regulation of various cellular processes, including cell proliferation, survival, and differentiation. CD117 is primarily recognized for its pivotal role in hematopoiesis and melanogenesis. Activation of CD117 occurs u…
CD119	CD119, also known as the interferon-gamma receptor 1 (IFNGR1), is a key component of the interferon-gamma (IFN-γ) signaling pathway, which plays a critical role in the immune response. CD119 is a transmembrane protein that serves as the ligand-binding subunit of the IFN-γ receptor complex. Upon binding of IFN-γ, CD119 forms a heterodimer with CD118 (IFNGR2), resulting in the activation of Janus k…
CD140a	CD140a, also known as the platelet-derived growth factor receptor alpha (PDGFR-α), is a transmembrane receptor protein belonging to the receptor tyrosine kinase (RTK) family. Its principal function lies in the regulation of various cellular processes, particularly cell proliferation, migration, and differentiation. CD140a is a receptor for platelet-derived growth factors (PDGFs), which, upon bind…
CD140b	CD140b, also known as the platelet-derived growth factor receptor beta (PDGFR-β), is a transmembrane receptor protein belonging to the receptor tyrosine kinase (RTK) family, primarily recognized for its significant role in regulating diverse cellular processes, including cell proliferation, migration, and differentiation. CD140b acts as a receptor for platelet-derived growth factors (PDGFs), bind…
CD172a	CD172a, also known as SIRPα (signal regulatory protein alpha), is a transmembrane protein primarily recognized for its role in regulating immune cell signaling and phagocytosis. CD172a is predominantly expressed on myeloid cells, including macrophages and dendritic cells. Its major function is to interact with the protein CD47, which is expressed on the surface of many cells. When CD47 on a targe…
CD184	CD184, also known as CXCR4, is a G protein-coupled receptor (GPCR) primarily expressed on the surface of various cell types, including immune cells and stem cells. Its major function revolves around its role as a receptor for the chemokine ligand CXCL12 (stromal cell-derived factor 1 or SDF-1). Upon binding of CXCL12, CD184 initiates intracellular signaling cascades through the activation of G pr…
CD202b	CD202b, also known as annexin V, is a calcium-dependent phospholipid-binding protein that plays a critical role in the regulation of various cellular processes, particularly those related to membrane dynamics and homeostasis. Its primary function involves binding to phosphatidylserine exposed on the inner leaflet of the plasma membrane in response to various cellular events, such as apoptosis, ce…
CD274	CD274, also known as programmed cell death ligand 1 (PD-L1), is a transmembrane protein primarily recognized for its pivotal role in immune regulation, particularly in the context of immune checkpoint pathways. CD274 is predominantly expressed on the surface of various cell types, including cancer cells and antigen-presenting cells. Its major function involves interaction with programmed cell dea…
CD29	CD29, also known as integrin beta-1 (ITGB1), is a transmembrane protein that serves as a key subunit of integrin heterodimers, playing a fundamental role in cell adhesion and signaling. Integrins are cell surface receptors that mediate interactions between cells and the extracellular matrix (ECM), thereby influencing various cellular processes, including cell adhesion, migration, and signaling. C…
CD309	CD309, also known as vascular endothelial growth factor receptor 2 (VEGFR-2) or KDR (kinase insert domain receptor), is a transmembrane receptor protein that plays a central role in regulating angiogenesis, the formation of new blood vessels. CD309 is predominantly expressed on endothelial cells, and its major function involves responding to vascular endothelial growth factor (VEGF) ligands. Upon…
CD44	CD44 is a cell surface glycoprotein involved in a wide range of cellular functions, primarily related to cell adhesion, migration, and signaling. It is a key receptor for hyaluronic acid (HA), an extracellular matrix component. CD44 can interact with various ligands, including HA, osteopontin, and collagen, mediating cell-ECM interactions and regulating processes such as cell adhesion, migration,…
CD47	CD47, also known as integrin-associated protein (IAP), is a transmembrane protein that serves as a critical regulator of immune cell signaling and phagocytosis. CD47 is expressed on the surface of various cell types, including red blood cells, platelets, and some immune cells. Its major function involves interaction with signal regulatory protein alpha (SIRPα), which is expressed on phagocytic im…
CD49f	CD49f, also known as integrin alpha-6, is a transmembrane protein that serves as a subunit of integrin heterodimers, playing a crucial role in cell adhesion and signaling processes. CD49f combines with integrin beta-1 (CD29) to form integrin α6β1 (also known as VLA-6), which is a receptor for various extracellular matrix (ECM) components, including laminin and fibronectin. This integrin is primar…
CD58	CD58, also known as LFA-3 (lymphocyte function-associated antigen 3), is a cell adhesion molecule primarily expressed on the surface of antigen-presenting cells (APCs) and other immune cells. Its major function involves interaction with the CD2 receptor on T cells, thereby mediating immune cell adhesion and activation. The CD58-CD2 interaction is a critical step in the formation of the immunologi…
CD59	CD59, also known as protectin, is a glycosylphosphatidylinositol (GPI)-anchored cell surface protein that plays a critical role in regulating the complement system, a key component of the innate immune response. Its major function involves the inhibition of the membrane attack complex (MAC), a cytolytic pore-forming structure formed during complement activation. CD59 binds to the C8 and C9 compon…
CD61	CD61, also known as integrin beta-3 (ITGB3), is a transmembrane protein that serves as a subunit of integrin heterodimers, playing a pivotal role in cell adhesion and signaling. CD61 combines with various alpha subunits to form integrins such as αIIbβ3 (GPIIb/IIIa), which is primarily expressed on platelets. Its major function revolves around platelet aggregation and hemostasis. Upon platelet act…
HLA_A	Human leukocyte antigen A (HLA-A) is a major histocompatibility complex (MHC) class I protein that plays a central role in the immune system's recognition of self and non-self antigens. HLA-A molecules are expressed on the surface of most nucleated cells, where they present peptide antigens to cytotoxic T lymphocytes (CTLs). This presentation occurs as part of the MHC class I antigen processing p…
Rat_IgG2a	Rat IgG2a, also known as immunoglobulin G2a, is an antibody isotype produced by rats and is a critical component of the humoral immune response. Its major function involves the recognition and binding to specific antigens, such as pathogens or foreign substances, through its antigen-binding regions, known as variable regions. Upon antigen binding, IgG2a can activate various immune effector functi…
Mouse_IgG1	Mouse IgG1, also known as immunoglobulin G1, is an antibody isotype produced by mice and serves as an essential component of the humoral immune response. Its primary function involves the specific recognition and binding of antigens, such as pathogens or foreign substances, via its antigen-binding regions, known as variable regions. Upon antigen binding, IgG1 can initiate various immune effector …
Mouse_IgG2a	Mouse IgG2a, also known as immunoglobulin G2a, is an antibody isotype produced by mice and is a critical component of the humoral immune response. Its primary function involves the specific recognition and binding of antigens, such as pathogens or foreign substances, through its antigen-binding regions, known as variable regions. Upon antigen binding, IgG2a can activate various immune effector fu…
Mouse_IgG2b	Mouse IgG2b, also known as immunoglobulin G2b, is an antibody isotype produced by mice that plays a crucial role in the adaptive immune response. Its primary function involves the specific recognition and binding of antigens, including pathogens or foreign substances, through its antigen-binding regions, known as variable regions. Upon antigen binding, IgG2b can initiate various immune effector f…
HLA_E	Human leukocyte antigen E (HLA-E) is a non-classical major histocompatibility complex (MHC) class I protein that serves a crucial role in immune surveillance and regulation. HLA-E primarily interacts with the CD94/NKG2 receptor complex expressed on natural killer (NK) cells and a subset of T cells. Its major function involves presenting peptides derived from leader sequences of other MHC class I …
CD9	CD9, also known as tetraspanin-29, is a transmembrane protein that belongs to the tetraspanin family and is widely expressed on the surface of various cell types, including immune cells, platelets, and sperm. Its major function revolves around its role in facilitating cell adhesion, migration, and signal transduction. CD9 forms multimolecular complexes with other tetraspanins, integrins, and vari…
CD279	CD279, also known as programmed cell death protein 1 (PD-1), is a cell surface receptor primarily expressed on activated T cells and B cells. Its major function is to regulate immune responses by serving as a checkpoint molecule that inhibits T cell activation and effector functions. CD279 interacts with its ligands, programmed death-ligand 1 (PD-L1) and programmed death-ligand 2 (PD-L2), which a…

## Sheet: GPT 4
gene	descrption
HEATR5B	HEATR5B, or HEAT Repeat Containing 5B, is a gene that encodes a protein with a fundamental role in cellular processes. This protein is characterized by the presence of HEAT repeats, which are tandemly repeated, approximately 40 amino acid sequences known for their role in intracellular transport, chromosomal segregation, and cell cycle control. The exact molecular function of HEATR5B remains part…
ZNF385A	ZNF385A, also known as Zinc Finger Protein 385A, is a gene that encodes a protein belonging to the zinc finger protein family, which is characterized by the presence of zinc finger domains facilitating DNA binding and thus playing a crucial role in transcriptional regulation. This protein is implicated in a variety of cellular processes, including apoptosis, cell proliferation, and DNA damage res…
ZNF226	ZNF226, or Zinc Finger Protein 226, is a gene that encodes a member of the Krüppel C2H2-type zinc-finger protein family, which is known for its involvement in DNA binding and transcriptional regulation. The protein encoded by ZNF226 contains multiple zinc finger domains, suggesting a role in interacting with DNA and possibly RNA, thus influencing gene expression. While the specific biological fun…
IGKV2D-36	IGKV2D-36, which stands for Immunoglobulin Kappa Variable 2D-36, is a gene coding for a component of the immunoglobulin variable region in humans. This gene is part of the immunoglobulin kappa light chain family, which is essential in the adaptive immune system. The encoded protein by IGKV2D-36 is involved in the formation of the antigen-binding site of immunoglobulins, specifically contributing …
RPL37P24	RPL37P24, or Ribosomal Protein L37 Pseudogene 24, is a gene identified as a pseudogene in the human genome. As a pseudogene, it is a DNA sequence that resembles a functional gene but is generally considered non-functional due to mutations or deletions that prevent its expression or the production of a functional protein. Pseudogenes like RPL37P24 are derived from ancestral functional genes, in th…
FGF7	FGF7, also known as Fibroblast Growth Factor 7 or Keratinocyte Growth Factor (KGF), is a gene that encodes a member of the fibroblast growth factor (FGF) family, characterized by their broad mitogenic and cell survival activities. FGF7 is primarily involved in the regulation of epithelial cell proliferation and differentiation, playing a critical role in skin and hair follicle development, wound …
LRRC7	LRRC7, or Leucine Rich Repeat Containing 7, is a gene that encodes a protein known for its involvement in neuronal and synaptic functions. This protein is characterized by leucine-rich repeat (LRR) domains, which are typically involved in protein-protein interactions and are crucial in various cellular processes. LRRC7 is a part of the postsynaptic density (PSD) of excitatory synapses, where it p…
MIR6721	MIR6721, or MicroRNA 6721, represents a gene that encodes a non-coding RNA molecule belonging to the microRNA (miRNA) class. miRNAs are small, approximately 22 nucleotides long, and function primarily in the post-transcriptional regulation of gene expression. MIR6721 is involved in the complex regulatory networks that control various cellular processes, including cell differentiation, proliferati…
SRD5A3	SRD5A3, or Steroid 5 Alpha-Reductase 3, is a gene that encodes an enzyme belonging to the steroid 5 alpha-reductase family, primarily involved in steroid metabolism. This enzyme plays a crucial role in the conversion of steroid hormones by catalyzing the reduction of double bonds in steroid rings, a process integral to the biosynthesis of key androgens, including dihydrotestosterone (DHT), from t…
MIR608	MIR608, or MicroRNA 608, is a gene that encodes for a microRNA, a small non-coding RNA molecule playing a critical role in the regulation of gene expression. MicroRNAs, including MIR608, function by binding to complementary sequences on target messenger RNAs (mRNAs), typically resulting in translational repression or target degradation and gene silencing. MIR608 is involved in a range of cellular…
EOGT	EOGT, or EGF Domain-Specific O-Linked N-Acetylglucosamine (GlcNAc) Transferase, is a gene encoding an enzyme that plays a pivotal role in the post-translational modification of proteins through the addition of O-GlcNAc to serine or threonine residues. This enzymatic activity is particularly important in the modification of EGF (epidermal growth factor)-like repeats, which are found in a variety o…
CASP10	CASP10, or Caspase 10, is a gene that encodes an enzyme belonging to the caspase family, which are cysteine-aspartic acid proteases known for their critical role in apoptosis (programmed cell death) and inflammation. As an initiator caspase, CASP10 is involved in the early stages of the apoptotic pathway. It is activated in response to various stimuli, including cellular stress and developmental …
CYCSP32	CYCSP32 appears to be an unconventional or less well-characterized gene symbol, which may not correspond to a widely recognized or studied gene in the current scientific literature. The nomenclature for genes is typically standardized across databases and research publications to ensure consistency and clarity in scientific communication. However, it's possible that CYCSP32 could be a novel gene,…
HSPA1L	HSPA1L, or Heat Shock Protein Family A (Hsp70) Member 1 Like, is a gene encoding a member of the Hsp70 family of heat shock proteins. These proteins are known for their role in assisting protein folding, preventing aggregation of misfolded proteins, and aiding in protein recovery or degradation under stress conditions. HSPA1L specifically functions as a molecular chaperone, facilitating the corre…
SLC30A10	SLC30A10, or Solute Carrier Family 30 Member 10, is a gene that encodes a protein functioning as a manganese and zinc transporter. This protein is a crucial component of the cellular machinery that regulates the intracellular homeostasis of manganese and zinc, two essential trace elements necessary for various biological processes. SLC30A10 primarily mediates the efflux of manganese from cells, t…
GLI1	GLI1, or GLI Family Zinc Finger 1, is a gene that encodes a transcription factor playing a critical role in the Hedgehog signaling pathway, a key regulator of cell proliferation, differentiation, and embryonic development. As a component of this pathway, GLI1 acts primarily as a transcriptional activator. Upon Hedgehog pathway activation, GLI1 translocates to the nucleus where it binds to specifi…
RPS4XP1	RPS4XP1 appears to be a non-standard or less commonly used gene symbol, which may not be widely recognized in the scientific literature or genetic databases. The designation "RPS4X" typically refers to a member of the ribosomal protein S4 family, specifically located on the X chromosome, and is involved in the fundamental process of protein synthesis. Ribosomal proteins like RPS4X are integral co…
RPS27AP8	RPS27AP8, identified as a ribosomal protein pseudogene, is a sequence in the human genome that resembles the gene encoding ribosomal protein S27a (RPS27A) but is generally considered non-functional due to accumulated mutations or deletions. Pseudogenes, such as RPS27AP8, arise from gene duplication or retrotransposition events and typically lack the ability to encode functional proteins. While or…
CCL23	CCL23, or Chemokine (C-C motif) Ligand 23, is a gene that encodes a member of the CC chemokine family, known for their role in immunoregulatory and inflammatory processes. This chemokine, also known as Myeloid Progenitor Inhibitory Factor 1 (MPIF-1), is primarily involved in the chemotaxis of immune cells such as monocytes, dendritic cells, and T cells. CCL23 functions by binding to its receptor,…
ACSS3	ACSS3, or Acyl-CoA Synthetase Short Chain Family Member 3, is a gene that encodes an enzyme involved in lipid metabolism, particularly in the activation of short-chain fatty acids. This enzyme catalyzes the essential biochemical conversion of short-chain fatty acids into acyl-CoA derivatives, a critical step in the metabolism of fatty acids. ACSS3 is distinct in its preference for substrates and …
protein	description
CD117	CD117, also known as c-Kit or stem cell factor receptor (SCFR), is a type III receptor tyrosine kinase that plays a pivotal role in cell survival, proliferation, and differentiation. This protein is crucial in hematopoiesis, gametogenesis, and melanogenesis. CD117 is activated upon binding with its ligand, stem cell factor (SCF), leading to a cascade of intracellular signaling pathways, notably t…
CD119	CD119, also known as the Interferon Gamma Receptor 1 (IFNGR1), is a crucial component of the immune response system. It is a transmembrane protein that forms part of the receptor for interferon-gamma (IFN-γ), a cytokine critical for innate and adaptive immunity against viral and intracellular bacterial infections, and for tumor control. Upon binding with IFN-γ, CD119 dimerizes with IFNGR2, initia…
CD140a	CD140a, also recognized as the Platelet-Derived Growth Factor Receptor Alpha (PDGFRA), is a critical receptor tyrosine kinase involved in various cellular processes, particularly in development and tissue regeneration. It primarily binds to the platelet-derived growth factor (PDGF) ligands, leading to receptor dimerization and autophosphorylation. This activation initiates multiple downstream sig…
CD140b	CD140b, known as the Platelet-Derived Growth Factor Receptor Beta (PDGFRB), is a key receptor tyrosine kinase that plays a fundamental role in cellular development and the maintenance of various physiological processes. It specifically binds to the platelet-derived growth factors (PDGFs), particularly PDGF-BB, leading to receptor dimerization and autophosphorylation. This activation triggers seve…
CD172a	CD172a, also known as Signal Regulatory Protein Alpha (SIRPα), is a transmembrane glycoprotein primarily expressed on myeloid cells such as macrophages, dendritic cells, and neutrophils. This protein plays a significant role in the regulation of immune responses and phagocytosis. The key function of CD172a lies in its interaction with CD47, a protein expressed on the surface of various cells, inc…
CD184	CD184, also known as CXCR4 or the chemokine receptor type 4, is a G protein-coupled receptor with a crucial role in immunological and developmental processes. This receptor primarily binds to the chemokine CXCL12 (stromal cell-derived factor 1, SDF-1), mediating a variety of biological functions. Upon binding to CXCL12, CD184 activates several intracellular signaling pathways, including the G pro…
CD202b	CD202b, also known as Tie2 or the angiopoietin-1 receptor, is a critical receptor tyrosine kinase predominantly expressed in endothelial cells. It plays a pivotal role in angiogenesis, the process of new blood vessel formation, and in maintaining vascular stability. CD202b binds to the angiopoietins, primarily angiopoietin-1 (Ang1) and angiopoietin-2 (Ang2), to regulate endothelial cell survival,…
CD274	CD274, commonly known as Programmed Death-Ligand 1 (PD-L1), is a critical immune checkpoint protein that plays a significant role in regulating the immune system, particularly in the context of tumor immunity. Expressed on the surface of various cells, including tumor cells and immune cells, PD-L1 interacts with the Programmed Death-1 (PD-1) receptor on T cells. This interaction leads to the inhi…
CD29	CD29, also known as integrin β1, is a vital cell surface protein that plays a key role in cell adhesion and signal transduction. As part of the integrin family, CD29 non-covalently associates with various α subunits to form heterodimeric receptors that mediate cell-cell and cell-extracellular matrix (ECM) interactions. These interactions are critical for various biological processes including cel…
CD309	CD309, widely recognized as Vascular Endothelial Growth Factor Receptor 2 (VEGFR2), is a critical transmembrane receptor tyrosine kinase primarily expressed in endothelial cells. It plays a central role in angiogenesis, the process of new blood vessel formation, and in vascular permeability. CD309 is the primary receptor for Vascular Endothelial Growth Factor (VEGF), especially VEGF-A. Upon bindi…
CD44	CD44 is a multifunctional cell surface glycoprotein widely involved in cell-cell and cell-matrix interactions, playing a pivotal role in a variety of cellular processes including migration, proliferation, adhesion, and signaling. It serves as a receptor for hyaluronic acid (HA), but can also bind to other ligands such as osteopontin, collagens, and matrix metalloproteinases (MMPs). The interactio…
CD47	CD47, known as the integrin-associated protein (IAP), is a transmembrane protein that plays a crucial role in modulating immune cell responses and cell survival. It is ubiquitously expressed across various cell types and functions primarily as a "don't eat me" signal by binding to Signal Regulatory Protein Alpha (SIRPα) on macrophages and dendritic cells. This interaction inhibits phagocytosis, t…
CD49f	CD49f, also known as Integrin Alpha-6 (ITGA6), is a crucial component of the integrin family, playing a significant role in mediating cell adhesion and signaling processes. As a cell surface receptor, it primarily pairs with integrin beta-1 (CD29) to form the VLA-6 complex, or with integrin beta-4 to form the alpha-6 beta-4 complex, both of which interact with extracellular matrix (ECM) component…
CD58	CD58, commonly referred to as Lymphocyte Function-associated Antigen 3 (LFA-3), is a cell adhesion molecule that plays a significant role in the immune response, particularly in T cell activation and regulation. Expressed on the surface of antigen-presenting cells (APCs), as well as on most somatic cells, CD58 binds to CD2, a receptor found on the surface of T cells and natural killer (NK) cells.…
CD59	CD59, also known as Protectin, is a key glycoprotein involved in the immune system's regulation, particularly in the inhibition of the complement cascade. It is widely expressed on the surface of various cell types, including blood cells and endothelial cells. CD59 functions by binding to the complement components C8 and C9, which are part of the membrane attack complex (MAC). This binding inhibi…
CD61	CD61, also known as Integrin Beta-3 (ITGB3), is a crucial component of the integrin family of receptors, playing a pivotal role in cell adhesion and signal transduction. It primarily forms complexes with integrin alpha subunits, such as with CD41 (alpha-IIb) to constitute the glycoprotein IIb/IIIa receptor on platelets, and with CD51 (alpha-V) to form the vitronectin receptor on various cell type…
HLA_A	HLA-A, part of the Human Leukocyte Antigen (HLA) system, is a crucial class I major histocompatibility complex (MHC) protein prominently involved in the immune system's adaptive response. HLA-A molecules are expressed on the surface of almost all nucleated cells and play a key role in presenting endogenous antigenic peptides to CD8+ T cells. These peptides are typically derived from the cell's ow…
Rat_IgG2a	Rat IgG2a, a subclass of Immunoglobulin G (IgG), plays a crucial role in the adaptive immune response in Rattus norvegicus (common rat). As an antibody, it is specifically structured to recognize and bind to antigens, facilitating the neutralization of pathogens and toxins. Its effector functions are mediated through its Fc region, which can interact with Fc receptors on immune cells such as macr…
Mouse_IgG1	Mouse IgG1, a predominant subclass of Immunoglobulin G (IgG) in mice, plays a vital role in the immune response. As an antibody, its primary function is to identify and bind specific antigens, thereby neutralizing or marking them for elimination. IgG1 is particularly significant in mediating immune responses against extracellular pathogens. Its ability to bind to various pathogens and toxins is c…
Mouse_IgG2a	Mouse IgG2a, a specific subclass of Immunoglobulin G (IgG) in mice, is integral to the adaptive immune system. It distinguishes itself from other IgG subclasses through its high affinity for Fc receptors on effector cells, such as macrophages and natural killer cells, thereby playing a pivotal role in mediating cellular immune responses. Mouse IgG2a is particularly effective in activating the cla…
Mouse_IgG2b	Mouse IgG2b, a subclass of Immunoglobulin G (IgG) in mice, plays a significant role in the immune system's adaptive arm. It is characterized by its ability to bind antigens specifically and facilitate an immune response against them. IgG2b is particularly noted for its proficiency in complement activation, especially through the classical pathway, which leads to enhanced opsonization and phagocyt…
HLA_E	Human Leukocyte Antigen E (HLA-E) is a non-classical major histocompatibility complex (MHC) class I molecule, playing a crucial role in the immune system's surveillance and response mechanisms. Unlike classical MHC class I molecules, HLA-E has a limited repertoire of endogenous peptides it presents, mainly derived from the leader sequences of other MHC class I molecules. This unique feature allow…
CD9	CD9, a member of the tetraspanin family, is a cell surface protein that plays a multifaceted role in cell adhesion, motility, and fusion. It is widely expressed on various cell types, including platelets, pre-B cells, and epithelial cells. Functionally, CD9 participates in the organization of multimolecular complexes at the cell surface, influencing cell-cell interactions and signal transduction.…
CD279	CD279, also known as Programmed Death-1 (PD-1), is an immunoinhibitory receptor expressed predominantly on the surface of activated T cells, B cells, and myeloid cells. As a critical component of the immune checkpoint pathway, CD279 plays a pivotal role in regulating the immune system's balance and preventing autoimmunity. It exerts its function primarily by interacting with its ligands, PD-L1 an…

## Sheet: LLaMa 2 70 B
gene	descrption
HEATR5B	HEATR5B is a gene that encodes for a protein called heat shock protein 5B (HSP5B). HSP5B is a molecular chaperone that plays a crucial role in maintaining protein homeostasis within cells. Its primary function is to assist in the folding and transport of other proteins, particularly under conditions of cellular stress, such as heat shock, oxidative stress, and protein misfolding. HSP5B is part of…
ZNF385A	ZNF385A is a gene that encodes for a protein called zinc finger protein 385A (ZNF385A). ZNF385A is a transcription factor that contains a zinc finger domain, which allows it to bind to specific DNA sequences and regulate gene expression. The protein is primarily localized in the nucleus, where it binds to the promoter region of target genes and either activates or represses their transcription. Z…
ZNF226	ZNF226 is a gene that encodes for a protein called zinc finger protein 226 (ZNF226). ZNF226 is a transcription factor that contains a zinc finger domain, which allows it to bind to specific DNA sequences and regulate gene expression. The protein is primarily localized in the nucleus, where it binds to the promoter region of target genes and either activates or represses their transcription. ZNF22…
IGKV2D-36	IGKV2D-36 is a gene that encodes for a protein called immunoglobulin kappa variable 2D-36 (IGKV2D-36). This protein is a component of the immune system and plays a crucial role in the process of antibody production. Specifically, IGKV2D-36 is a variable region gene that is responsible for the diversity of the immunoglobulin kappa light chain, which is a component of the antibody molecule. The pro…
RPL37P24	RPL37P24 is a gene that encodes for a protein called ribosomal protein L37P24 (RPL37P24). This protein is a component of the ribosome, the cellular machinery responsible for protein synthesis. RPL37P24 is specifically involved in the process of translation, where it helps to translate the genetic code contained in messenger RNA (mRNA) into a specific sequence of amino acids. The protein is part o…
FGF7	FGF7 (fibroblast growth factor 7) is a gene that encodes for a protein that plays a crucial role in various cellular processes, including cell proliferation, differentiation, and migration. FGF7 is a member of the fibroblast growth factor family, which consists of 22 proteins that share a conserved structure and function. The FGF7 protein is synthesized as a precursor and then processed to produc…
LRRC7	LRRC7 (leucine-rich repeat-containing protein 7) is a gene that encodes for a protein involved in various cellular processes, including cell adhesion, signaling, and regulation of gene expression. The LRRC7 protein contains leucine-rich repeats, which are motifs that facilitate protein-protein interactions, and a carboxy-terminal domain that can interact with other proteins and ligands. LRRC7 is …
MIR6721	MIR6721 is a gene that encodes for a microRNA, a small non-coding RNA molecule that plays a critical role in regulating gene expression by binding to messenger RNA (mRNA) and preventing its translation into protein. MicroRNAs are integral components of the RNA-induced silencing complex (RISC), a cellular machinery that mediates post-transcriptional gene regulation. MIR6721 is specifically involve…
SRD5A3	The gene SRD5A3 encodes for the enzyme 5-alpha-reductase, type 3 (5AR3), which is involved in the conversion of testosterone to dihydrotestosterone (DHT) in the prostate gland. DHT is a potent form of testosterone that plays a crucial role in the development and maintenance of male reproductive organs, as well as in the growth and maintenance of certain types of cancer. The 5AR3 enzyme is primari…
MIR608	The gene MIR608 encodes for a microRNA, a small non-coding RNA molecule that plays a critical role in regulating gene expression by binding to messenger RNA (mRNA) and preventing its translation into protein. MicroRNAs are integral components of the RNA-induced silencing complex (RISC), a cellular machinery that mediates post-transcriptional gene regulation. MIR608 is specifically involved in the…
EOGT	The gene EOGT (Eukaryotic translation initiation factor 4E-binding protein 1) encodes for a protein that plays a critical role in the regulation of protein synthesis, particularly in the context of cellular stress and environmental stimuli. EOGT functions as a negative regulator of translation initiation, binding to the mRNA cap-binding protein eIF4E and preventing its interaction with the riboso…
CASP10	The gene CASP10 (Caspase 10) encodes for a protein that plays a critical role in the regulation of programmed cell death (apoptosis) and inflammation. CASP10 is a member of the caspase family of proteins, which are involved in the execution of apoptosis and are activated in response to various signals, including DNA damage, oxidative stress, and growth factor withdrawal. CASP10 is specifically ac…
CYCSP32	The gene CYCSP32 (cytochrome c spatially-restricted protein 32) encodes for a protein that plays a critical role in regulating the mitochondrial apoptotic pathway. CYCSP32 is a pro-apoptotic protein that is localized to the mitochondrial outer membrane and functions to promote the release of cytochrome c from the mitochondria into the cytosol, where it can interact with other proteins to activate…
HSPA1L	The gene HSPA1L (heat shock protein family A member 1L) encodes for a protein that plays a crucial role in regulating protein folding and preventing protein misfolding in the cell. HSPA1L is a member of the heat shock protein family, which are expressed in response to cellular stress and play a key role in maintaining protein homeostasis. The HSPA1L protein is localized to the cytoplasm and is in…
SLC30A10	The gene SLC30A10 (solute carrier family 30, member 10) encodes for a protein that plays a crucial role in regulating glucose metabolism and maintaining cellular homeostasis. SLC30A10 is a member of the zinc transporter family and functions as a zinc- efflux transporter, specifically involved in the export of zinc ions from insulin-producing pancreatic beta cells. Zinc ions play a critical role i…
GLI1	The gene GLI1 (GLI family zinc finger 1) encodes for a transcription factor that plays a crucial role in regulating the expression of genes involved in cellular differentiation, development, and tissue repair. GLI1 is a member of the GLI family of transcription factors, which are activators of the sonic hedgehog (SHH) signaling pathway. The SHH pathway is a key regulator of embryonic development …
RPS4XP1	The gene RPS4XP1 (ribosomal protein S4, X-linked, pseudogene 1) encodes for a pseudogene that is a non-functional copy of the ribosomal protein S4 gene. The RPS4XP1 pseudogene is located on the X chromosome and is expressed in a tissue-specific manner, with highest levels of expression observed in the testes. The RPS4XP1 protein is not functional and does not play a role in ribosome biogenesis or…
RPS27AP8	The gene RPS27AP8 (ribosomal protein S27a pseudogene 8) encodes for a pseudogene that is a non-functional copy of the ribosomal protein S27a gene. The RPS27AP8 pseudogene is located on chromosome 8 and is expressed in a tissue-specific manner, with highest levels of expression observed in the testes. The RPS27AP8 protein is not functional and does not play a role in ribosome biogenesis or protein…
CCL23	The gene CCL23 (chemokine ligand 23) encodes for a protein that belongs to the chemokine family, which are secreted signaling molecules that play a crucial role in the regulation of cell migration and activation in various physiological processes, including immune response, inflammation, and tissue repair. CCL23 is specifically involved in the recruitment of immune cells, such as T cells and macr…
ACSS3	The gene ACSS3 (acetyl-CoA synthetase short chain family member 3) encodes for an enzyme that plays a crucial role in lipid metabolism, specifically in the de novo synthesis of fatty acids. ACSS3 is involved in the conversion of acetyl-CoA into malonyl-CoA, a key intermediate in the synthesis of fatty acids. This process takes place in the cytosol of cells and is essential for the production of f…
Red gene means the output is incorrect.
protein	description
CD117	CD117, also known as c-Kit, is a transmembrane receptor protein that plays a crucial role in the regulation of cellular signaling pathways involved in cell survival, proliferation, and differentiation. The protein is primarily expressed on the surface of hematopoietic stem cells, progenitor cells, and mast cells, and it functions as a key regulator of the stem cell compartment. The major function…
CD119	CD119, also known as the interleukin-7 receptor alpha chain (IL-7Rα), is a transmembrane glycoprotein that plays a crucial role in the regulation of T cell development, survival, and function. The major function of CD119 is to mediate the binding of interleukin-7 (IL-7) and trigger the activation of downstream signaling pathways that regulate T cell responses. The binding of IL-7 to CD119 causes …
CD140a	CD140a, also known as the platelet-derived growth factor receptor alpha (PDGFRA), is a transmembrane receptor protein that plays a crucial role in regulating cellular signaling pathways involved in cell proliferation, differentiation, and survival. The major function of CD140a is to mediate the binding of platelet-derived growth factors (PDGFs) and trigger the activation of downstream signaling p…
CD140b	CD140b, also known as the platelet-derived growth factor receptor beta (PDGFRB), is a transmembrane receptor protein that plays a crucial role in regulating cellular signaling pathways involved in cell proliferation, differentiation, and survival. The major function of CD140b is to mediate the binding of platelet-derived growth factors (PDGFs) and trigger the activation of downstream signaling pa…
CD172a	CD172a, also known as the signal regulatory protein alpha (SIRPα), is a transmembrane glycoprotein that plays a crucial role in regulating cellular signaling pathways involved in immune responses, cell adhesion, and migration. The major function of CD172a is to act as a negative regulator of immune responses, particularly in the context of T cell activation and differentiation. CD172a interacts w…
CD184	CD184, also known as CXCR4, is a transmembrane glycoprotein that plays a crucial role in regulating cellular signaling pathways involved in leukocyte trafficking, angiogenesis, and immune responses. The major function of CD184 is to act as a receptor for the chemokine CXCL12, which is produced by various cell types, including endothelial cells, fibroblasts, and immune cells. The binding of CXCL12…
CD202b	CD202b, also known as the leucine-rich repeat-containing G protein-coupled receptor 2 (LGR2), is a transmembrane receptor protein that plays a crucial role in regulating cellular signaling pathways involved in the development and maintenance of the immune system, particularly in the context of T cell function. The major function of CD202b is to act as a receptor for the ligand thymic stromal lymp…
CD274	CD274, also known as the programmed death-ligand 1 (PD-L1), is a transmembrane glycoprotein that plays a crucial role in regulating cellular signaling pathways involved in immune responses and cancer. The major function of CD274 is to act as a ligand for the T cell receptor PD-1, which is expressed on the surface of T cells. The binding of PD-L1 to PD-1 triggers the activation of downstream signa…
CD29	CD29, also known as the integrin beta-1 chain, is a transmembrane receptor protein that plays a crucial role in regulating cellular signaling pathways involved in cell adhesion, migration, and survival. The major function of CD29 is to act as a receptor for extracellular matrix (ECM) components, such as fibronectin and collagen, and to transmit signals across the cell membrane that regulate vario…
CD309	CD309, also known as the epidermal growth factor receptor (EGFR), is a transmembrane receptor protein that plays a crucial role in regulating cellular signaling pathways involved in cell growth, differentiation, and survival. The major function of CD309 is to act as a receptor for extracellular ligands, such as epidermal growth factor (EGF), and to transmit signals across the cell membrane that r…
CD44	CD44 is a transmembrane glycoprotein that plays a crucial role in regulating cellular signaling pathways involved in cell adhesion, migration, and survival. The major function of CD44 is to act as a receptor for extracellular matrix (ECM) components, such as hyaluronic acid (HA) and chondroitin sulfate (CS), and to transmit signals across the cell membrane that regulate various cellular processes…
CD47	CD47 is a transmembrane glycoprotein that plays a crucial role in regulating cellular signaling pathways involved in cell adhesion, migration, and survival. The major function of CD47 is to act as a receptor for extracellular matrix (ECM) components, such as collagen and fibronectin, and to transmit signals across the cell membrane that regulate various cellular processes, including cell adhesion…
CD49f	CD49f, also known as the integrin alpha-5 chain, is a transmembrane receptor protein that plays a crucial role in regulating cellular signaling pathways involved in cell adhesion, migration, and survival. The major function of CD49f is to act as a receptor for extracellular matrix (ECM) components, such as fibronectin and collagen, and to transmit signals across the cell membrane that regulate va…
CD58	CD58, also known as the leukocyte function-associated antigen-1 (LFA-1), is a transmembrane glycoprotein that plays a crucial role in regulating cellular signaling pathways involved in leukocyte trafficking, adhesion, and activation. The major function of CD58 is to act as a receptor for extracellular matrix (ECM) components, such as intercellular adhesion molecule-1 (ICAM-1), and to transmit sig…
CD59	CD59, also known as the membrane attack complex inhibitor (MACI), is a transmembrane glycoprotein that plays a crucial role in regulating the immune response and preventing tissue damage. The major function of CD59 is to inhibit the assembly and activity of the membrane attack complex (MAC), a group of proteins that work together to form pores in the plasma membrane of target cells, leading to ce…
CD61	CD61, also known as the platelet membrane glycoprotein IIIa (GPIIIa), is a transmembrane receptor protein that plays a crucial role in regulating platelet function and hemostasis. The major function of CD61 is to act as a receptor for extracellular matrix (ECM) components, such as collagen and fibronectin, and to transmit signals across the cell membrane that regulate platelet activation, adhesio…
HLA_A	HLA-A is a transmembrane protein that plays a crucial role in the immune system's ability to recognize and respond to foreign antigens. The major function of HLA-A is to present peptides derived from intracellular proteins to T-cells, which allows the T-cells to recognize and target infected cells or cells with cancerous mutations. HLA-A interacts with T-cell receptors (TCRs) on the surface of T-…
Rat_IgG2a	Rat IgG2a is a transmembrane protein that plays a crucial role in the immune response of rats. The major function of Rat IgG2a is to act as a receptor for antigens, specifically immunoglobulins, and to transmit signals across the cell membrane that regulate various cellular processes, including antibody-dependent complement activation, antibody-dependent cellular cytotoxicity, and immune complex …
Mouse_IgG1	Mouse IgG1 is a transmembrane protein that plays a crucial role in the immune response of mice. The major function of Mouse IgG1 is to act as a receptor for antigens, specifically immunoglobulins, and to transmit signals across the cell membrane that regulate various cellular processes, including antibody-dependent complement activation, antibody-dependent cellular cytotoxicity, and immune comple…
Mouse_IgG2a	Mouse IgG2a is a transmembrane protein that plays a crucial role in the immune response of mice. The major function of Mouse IgG2a is to act as a receptor for antigens, specifically immunoglobulins, and to transmit signals across the cell membrane that regulate various cellular processes, including antibody-dependent complement activation, antibody-dependent cellular cytotoxicity, and immune comp…
Mouse_IgG2b	Mouse IgG2b is a transmembrane protein that plays a crucial role in the immune response of mice. The major function of Mouse IgG2b is to act as a receptor for antigens, specifically immunoglobulins, and to transmit signals across the cell membrane that regulate various cellular processes, including antibody-dependent complement activation, antibody-dependent cellular cytotoxicity, and immune comp…
HLA_E	HLA-E is a transmembrane protein that plays a crucial role in the immune response. The major function of HLA-E is to act as a receptor for antigens, specifically peptides derived from intracellular proteins, and to transmit signals across the cell membrane that regulate various cellular processes, including antigen presentation, T cell activation, and immune response. HLA-E interacts with antigen…
CD9	CD9 is a transmembrane protein that plays a crucial role in the regulation of cellular signaling pathways, particularly in the context of cell adhesion and migration. The major function of CD9 is to act as a receptor for extracellular matrix (ECM) components, such as fibronectin and collagen, and to transmit signals across the cell membrane that regulate various cellular processes, including cell…
CD279	CD279, also known as the PD-1 receptor, is a transmembrane protein that plays a crucial role in the regulation of the immune response. Its major function is to act as a receptor for the ligands PD-L1 and PD-L2, which are expressed on the surface of antigen-presenting cells (APCs) and cancer cells. When CD279 binds to its ligands, it sends an inhibitory signal to T cells, suppressing their activat…

## Sheet: Mistral
gene	descrption
HEATR5B	What are the functions of the immune system? Why are they important? How do they affect disease incidence & progression? For example a specific cancer progression? What diseases are affected by any one of the following 8 specific immune components (or other genes – you may provide as many as you want): a. antigen processing & MHC presentation b. immune cells c. immune cell surface recognition d. …
ZNF385A	Explain how your gene could be involved in a disease. How did you locate a disease associated to your gene? What is your hypothesis and what data is supporting your hypothesis?
ZNF226	ZNF226 Chromosomal Location (band) Chromosome 11 (11q24) Protein Name 226-gene member of the zinc finger protein family Protein Accession Number AA931794 Protein Length (amino acids) 226 (Protein ID ZNF226:2A0N35) Substrate Specificity DNA Molecular Weight (kDa) 21641.0 Molecular Structure Tertiary Protein Function - A protein-coding gene, 9.3 kb in length - Acts as a transcription factor, which …
IGKV2D-36	Please summarize the major function of gene: RAB7A. Use academic language in one paragraph and include pathway information.
RPL37P24	Ribosome:A ribosome is a cell’s protein factory. It translates the genetic code found in a messenger RNA molecule. It does this by adding a sequence of amino acids which is encoded in the mRNA. The sequence of amino acids is known as polypeptides. (Biochemistry (8th Edition) – Alberts et al.)
FGF7	Use academic language and include pathway information in a paragraph. I am not sure what this is. I attached the pathways but they are big
LRRC7	(Please note LRRC7 is not located in our class list. However, we want to know more if it is relevant to human disease).A gene is a hereditary unit that codes for a specific protein. Genes are made up of DNA molecules that are transcribed into RNA for translation into these proteins (Roychoudhury & Roy, 2020). Some proteins may work within the cell, some outside the cell, but all proteins work in …
MIR6721	There are many RNAs besides mRNA-protein coding RNAs, some are functional; some are not. For instance, small nucleolar RNA (snoRNA) is important for the function of nucleolus; on the other hand, snoRNAs can be used as biomarkers for malignant development and prognosis. The first paragraph is the introduction to the RNA and its function in human body. From the second paragraph on, I show you one o…
SRD5A3	Be sure to include a title, introduction paragraph, summary paragraph, citation in correct format, and two references.Please review the article and summarize the major concepts and findings in one paragraph. Include a reference in APA format.
MIR608	Also, write the possible function.MIR608.1. MIR608 regulates cytosolic lipid accumulation during infection of Pseudomonas syringae virulent towards A. thaliana (Nicotiana virginiensis). Nicotiana tabacun was transformed with a T35S::MIR608 transgene and the transgenic plants have been challenged with P. syringae pv tomato DC 3000 (DC3000) as well as P. syringae pv phaseolicola 1448A.2. Expression…
EOGT	EOGT is part of the lysosomal pathway and it is involved in the salvage, repair, and the eventual synthesis of glycosaminoglycan (GAG) sugars.What are the symptoms of a defect in this gene? Include the primary cause.Defects in EOGT cause the degradation of heparan-, keratan-, and chondroitin sulfate GAGs, leading to dementia pugilistica, an autosomal dominant condition which can result in ataxia,…
CASP10	A human study published in 2001 found that polymorphisms in CASP10 can increase the risk of developing Alzheimer’s disease. These single nucleotide polymorphisms were found exclusively in exon 1, 3, 8, and 11 of the gene. The scientists also found that the gene for CASP10 was associated with a 3.2 times stronger risk for familial Alzheimer’s disease in a patient population with familial Alzheimer…
CYCSP32	Name: CYCSP32Entrez Id: 100257Locus: 8q12Chromosome:
HSPA1L	Answer & ExplainStep 1: Answer the questionAccording to the article, HSPA1L is known as a heat shock protein, α-crystallin BP2, which is widely found in the nucleus. It helps in the proper formation and assembly of the protein, thus facilitating protein homeostasis. It is involved in chaperoning proteins from the cytoplasm to nucleus. The function of the HSPA1L gene is to encode for heat shock pr…
SLC30A10	The major function of ATP7A and ATP 7B in copper transport and traffickingCopper is an essential micronutrient involved in numerous biochemical pathways, for example, Cu/Zn-Superoxide dismutase activity and oxidative phosphorylation. The trafficking of copper through the secretory pathway in the cells is mediated by two copper-selective ATPases, ATP7A and ATP 7B, located at the trans-Golgi networ…
GLI1	Make sure to include the role of its gene product in the disease process and one or two research/practice questions you would explore if this was a patient you were treating.- Include a summary of the scientific evidence in your response. The most important feature of this discussion is whether or not you have cited scholarly sources, summarized what you have read, and whether your opinion is sta…
RPS4XP1	Provide specific examples that support your conclusions. Provide a figure when relevant. For the genetic disease: myotubular myopathy, provide and summarize information. Your summary should include the following elements:
RPS27AP8	The human protein RPS27A is a part of a series of proteins known as ribosomal proteins. Ribosomal proteins are proteins that are a part of a ribosome, which is the machinery that translates messenger RNA (mRNA) into proteins. Ribosomes are molecular machines that are found in all living cells and organisms. They are responsible for assembling amino acids into polypeptides, which then lead to the …
CCL23	The major function of the CCL23 is for regulation of the immune system. CCL23 is a chemokine primarily secreted from neutrophils as part of the innate immune system.CCL23 is secreted by TNF α or γ-interferon activated macrophages. It is also released from resting neutrophils and basophils and is induced by proinflammatory cytokines upon activation.CCL23 secretion by epithelial cells is induced in…
ACSS3	Please summarize the purpose of ACSS2 that was found to be mutated in this study: Acad3 mutation 2622delCTP mutation and use academic language to write a paragraph in the summary.
Yellow background means the description for the function of given gene is correct or partial correct.
protein	description
CD117	Do NOT use abbreviations. It seems like a reasonable explanation why a mutation found in the coding region of a gene would be lethal. One possibility is that the protein is essential. Another possibility is that there are many versions of the protein and the particular mutation you found causes a dysfunctional version to be expressed. A third possibility is that the mutation affects a specific fu…
CD119	Please provide links to your resources. What happens when B-cells meet antigens? Please summarize briefly how antigens affect B cells. Include references Please provide links to your resources. T cells help regulate an immune response. Describe briefly the two types of T cells. How do the two types respond to antigens? Include references Please provide links to your resources.How is memory produc…
CD140a	Please provide a simple explanation of how you used evidence to come to this conclusion.## Explanation.Please summarize the major function of protein:CD140a (C-Kit) is a tyrosine kinase, transmembrane receptor protein that plays important roles in the development of the hematopoietic and neural systems. CD140a is also the target of SCF, a growth factor found to stimulate the proliferation of plur…
CD140b	Please find the following reference.Schnütz, M., Müller, S., Hagel, D., Korn, P., Scheid, J., & Held, G. U. (2007). VEGF receptor 2 (KDR) is necessary for the mobilization of endothelial progenitor cells in pathophysiological conditions. Blood, 110(12), 4562-4571.In addition, please answer the following question.What is the significance of the CD140b receptor?It is important to use academic langu…
CD172a	CD172a is a cell surface molecule that is also known as Integrin-associated protein (IAP). It is a glycoprotein found on cells of both myeloid and lymphoid origin. This protein is part of the immune response of the body, working as an adhesion molecule to connect cells. CD172a molecules link to a variety of integrins to mediate cell interactions. CD172a also acts as a signal transduction molecule…
CD184	Make sure to have a title that describes major topic. See sample paper for directions of format. The format of the paper should begin with a title of the topic and author. It should begin with an introductory paragraph and end with a summary/conclusion. Use the pathway provided from pubchem.org as a reference. If there is a hyperlink provided for a resource, copy and paste your paper into a word …
CD202b	120 words CD202b also is known as SR-A5. SR-A5 is present in most macrophages. There are five isoforms of the scavenger proteins. Cd202b scavenger protein receptors recognizes bacterial lipopolysaccharide molecules, oxidized low-density lipoproteins, and apolipoprotein E. It also known as SR-A5. SR-A5 is present in the scavenger receptors, but is found in most macrophages. There are five isoforms…
CD274	Do not repeat the same pathway information in multiple submissions. CD28 is a costimulatory protein of T cells that is important in both innate and acquired immunity. The CD28 structure has one cytoplasmic domain,…please discuss the immunophenotype of T cells in a paragraph and use 3-5 paragraphs to discuss the development and functional differentiation of T cells. For example CD3, TCR, CD4, CD8,…
CD29	Adenosine triphosphate (ATP) serves as a cell’s internal energy and currency. It is also a cellular fuel molecule necessary for the synthesis of macromolecules and to transport substances at the cell surface, into and out of cells. Proteins perform different functions in the cell.This includes the regulation of gene expression, the activity of enzymes, cell signaling, and the structure and transp…
CD309	2. (1 point) Please summarize the effect of gene disruption in the above protein on the immune system. For these, use 2 to 3 complete sentences. 3. (1 point each) Please name the gene, it’s function, and the effect of a gene disruption on the immune system. Use 2 to 3 complete sentences each. A. MSH5 B. FCRL3 C. LTBR D. TREM2 E. SOCS1 F. CXCR3 G. BIRC4 H. P2RX7 4. (2 points each) Define the abbre…
CD44	What enzyme can you not do without? Describe the consequences or how your body would shutdown if you were to lack this enzyme in your life.Mendel's laws are one of the most profound contributions to genetics: What is Mendel's second law?Mendel's law of dominance states, "the dominant allele expresses its characteristic, if present; otherwise the trait is masked by the expression of the opposite c…
CD47	Explain how it functions in the body and the mechanisms behind it.The main cell surface receptor, CD47, is a type I transmembrane glycoprotein with its main function to prevent the destruction of red blood cells (RBC). CD47 binds to and signals through the transmembrane glycoprotein SIRP-alpha with the role of protecting against phagocytic clearance by immune cells (macrophages and dendritic cell…
CD49f	Do not describe the structure; use the same template, but create a new document and include the template header. I will be doing this over the next week on a weekly basis.-10 points total for each entry, 5 points for the main response and 5 points for pathway informationPlease provide appropriate images that help explain the structure: provide pathway information and label the image.Include a dis…
CD58	Major Function of CD58 (Cantrell et al. , 2007) CD58 is a very important glycoprotein that has major function in human health. This molecule is involved in several functions including: a) activating the complement system: the complement system is a critical regulator of the immune system that is crucial in removing cell debris, pathogens or foreign bodies in the body. Complement activation is a m…
CD59	You must use an external source for one of your citations; make sure you list it and explain why you are citing it.To create an effective graph, I need to choose the right data to go on the Y and X axes. The y-axis relates to a “cause” type of independent variable or thing you are measuring, and the x-axis relates in a “result” type of dependent variable or outcome. The y-axis is typically a vari…
CD61	Use academic language in one paragraph and include pathway information. If needed, use reference to explain and support the content of the post. Include the following at the bottom of your post:1. Your name2. Your reference in correct APA format.3. A running head(See APA and APA Reference page for more information)> Binding proteins have a variety of functions. These functions include the storage…
HLA_A	Include a diagram labeled/annotated with the process. Please identify all acronyms in your paragraph.Summarize a study: http://www.ncbi.nlm.nih.gov/pubmed/25569149Drug-Mediated Immune Modulation of Allergic and Inflammatory Responses for Clinical Management of Allergic Eye Disorders in AdultsUse your own words. Try and paraphrase the literature as much as possible. Incomplete and/or plagiarized a…
Rat_IgG2a	provide a link to your data source.Rat_IgG2a has two major functions: 1.) it can bind to antigens, which are foreign bodies that the immune system recognizes as threats to the body; and 2.) it transmits signals between cells to regulate immune responses and provide defense against pathogens. Rat_IgG2a is involved in the adaptive immune system, which is a complex network of cells, tissues, and org…
Mouse_IgG1	1- Antigen-specific antigen-binding site on antibody molecule. 2- Constant regions of the molecule that contain effector function. 3- Molecule shape is involved in antigen recognition. 4- Binds with low affinity to antigens. 5- Recognize other antibodies. 6- Binding to Fcγ receptors (FcγRs). These receptors are present on a variety of cell types, and binding to antibody results in activation or d…
Mouse_IgG2a	2 to 3 sentences Please explain what type of antibody this is? How is it different from other types of antibodies? 2 to 3 sentences Write a brief hypothesis regarding what you think the function of your protein is based on its structure. Mouse_IgG2a Mouse immunoglobulin G (mIgG or IgG) antibody isolated from the serum of a mouse that shows an amino acid sequence of 1,129 residues. Gas6 is a vitam…
Mouse_IgG2b	Protein SummaryThe IgG isotype isotype is the most prevalent Ig isotype in the serum of both humans and nonhuman primates. The IgG2b subtype is the major Ig isotype in the serum of mice. This class of antibodies is secreted primarily by B2 helper B cells. The protein is an immunoglobulin (Ig) gamma type 2b. The mouse IgG2b subtype is the most prevalent Ig isotype in the serum of mice. The mouse I…
HLA_E	lease include the pathway image and the pathway’s link. The following information is the result for a PubMed search using the search term “HLA-E protein”: Human Leukocyte Antigen-E (HLA-E) is a peptide-presenting molecule that interacts with CD94/NKG2A receptors on Natural Killer (NK) cells and CD94/NKG2C receptors on … https://www.ncbi.nlm.nih.gov/pubmed/?term=HLA-E protein 16,145 results — PubM…
CD9	Please list the primary and secondary sources that you used to write this paper. Please include a References list at the bottom of your paper. Please summarize the major function of protein: CD9. Include any information you can find about structure and location of protein on the cell membrane. Please list the primary and secondary sources that you used to write this paper. Please include a Refere…
CD279	A: CD279. AKA B7-1 Binding molecule B: Transduces inhibitory signal of activated T cells Binding of CTLA-4 to its ligand CD80 / CD86 attenuates T cell activation resulting in anergy or T cell deletion. Inhibitory CTLA-4 mediates tolerogenic signals in the periphery during T cell activation thereby regulating the frequency and function of T cells. Inappropriate CTLA-4 signaling can cause autoimmun…
Yellow background means the description for the function of given protein is correct or partial correct.

## Sheet: Claude-2
gene	descrption
HEATR5B	The HEATR5B gene encodes a protein called HEAT repeat containing 5B, which is part of the importin-β superfamily of nuclear transport receptors. HEATR5B functions as a nuclear importer that binds to cargo proteins containing nuclear localization signals (NLSs) and transports them into the nucleus through the nuclear pore complex. It interacts with importin subunit alpha to form a heterodimeric nu…
ZNF385A	The ZNF385A gene encodes a zinc finger protein that functions as a transcriptional regulator. ZNF385A contains a KRAB (Kruppel-associated box) domain and multiple C2H2-type zinc finger motifs that facilitate DNA-binding and protein-protein interactions. It acts as a transcriptional repressor by binding to GC-rich promoter regions and recruiting co-repressor complexes like KAP1 and histone deacety…
ZNF226	The ZNF226 gene encodes a transcriptional regulator protein containing C2H2-type zinc fingers that facilitate sequence-specific DNA binding. ZNF226 functions as a transcription factor that regulates expression of target genes involved in cellular differentiation pathways, particularly neurogenesis and myelopoiesis. It binds promoter regions of downstream targets and can act as both an activator a…
IGKV2D-36	The IGKV2D-36 gene encodes an immunoglobulin kappa variable chain that is a key component of B cell antigen receptors. This gene belongs to the IGKV2D subclass and undergoes V(D)J recombination to generate diversity in antigen recognition. The IGKV2D-36 protein pairs with immunoglobulin heavy chains to form IgM or IgD antibodies on the B cell surface. Antigen binding induces signaling cascades th…
RPL37P24	Unfortunately, RPL37P24 is not a protein-coding gene. It is a pseudogene, specifically a processed pseudogene derived from the ribosomal protein L37 (RPL37) gene. Pseudogenes are genomic DNA sequences similar to normal genes but are generally nonfunctional due to lack of protein-coding ability resulting from mutations or truncations. As a processed pseudogene, RPL37P24 likely arose through retrot…
FGF7	The FGF7 gene encodes fibroblast growth factor 7, a secreted signaling protein that belongs to the fibroblast growth factor family. FGF7 acts as a paracrine factor by binding to and activating FGF receptor 2c (FGFR2c) on epithelial cells. This stimulates downstream signaling cascades including the RAS/MAPK, PI3K/AKT, and PLCγ pathways. FGF7 is produced by cells of mesenchymal origin and plays a c…
LRRC7	The LRRC7 gene encodes leucine-rich repeat containing 7, a transmembrane protein belonging to the leucine-rich repeat (LRR) superfamily. LRRC7 contains extracellular LRR domains that mediate protein-protein interactions and may recognize unidentified ligands. It is highly expressed in immune cells including B cells, T cells, and monocytes. LRRC7 functions as a modulator of adaptive immune respons…
MIR6721	Unfortunately, MIR6721 does not appear to encode a functional RNA product. MIR6721 stands for "microRNA 6721", but this designation is for a predicted microRNA that has not been experimentally validated. MicroRNAs (miRNAs) are small non-coding RNAs that play important gene regulatory roles by binding to complementary target mRNAs and repressing their translation. However, predicted miRNAs require…
SRD5A3	The SRD5A3 gene encodes steroid 5α-reductase 3, an enzyme belonging to the steroid 5α-reductase family critical for lipid metabolism and steroid hormone signaling pathways. SRD5A3 catalyzes the NADPH-dependent reduction of ∆4-3-ketosteroids, including the conversion of testosterone into the more potent androgen dihydrotestosterone (DHT). SRD5A3 is highly expressed in hormone-sensitive tissues lik…
MIR608	Unfortunately I am unable to provide a substantive summary for MIR608, as it represents a microRNA gene that currently lacks any verified biological function. MicroRNAs (miRNAs) are small non-coding RNAs that play important gene regulatory roles by base-pairing with target messenger RNAs and repressing their translation or inducing degradation. However, MIR608 appears to be a predicted microRNA w…
EOGT	The EOGT gene encodes EGF domain-specific O-linked N-acetylglucosamine (GlcNAc) transferase, an enzyme that catalyzes the addition of O-GlcNAc onto epidermal growth factor (EGF) repeats of target proteins. EOGT contains a glycosyltransferase domain that transfers GlcNAc from UDP-GlcNAc to serine or threonine residues on EGF repeats. Notable protein substrates include Notch receptors, which receiv…
CASP10	The CASP10 gene encodes caspase-10, an initiator caspase that plays a key role in apoptosis and pro-inflammatory cytokine activation. Caspase-10 contains an N-terminal death effector domain that facilitates recruitment into signaling complexes during apoptosis and immune responses. CASP10 is activated by dimerization within death receptor complexes such as the DISC formed during TNF and Fas ligan…
CYCSP32	Unfortunately I am unable to provide a substantive summary for CYCSP32, as it does not appear to correspond to a characterized protein-coding gene. The "CYCSP" prefix indicates a predicted gene encoding a cytoplasmic poly(A) polymerase, but CYCSP32 lacks evidence of being a functionally validated gene. Without additional experimental data confirming CYCSP32 as a bona fide gene with detectable exp…
HSPA1L	The HSPA1L gene encodes a heat shock 70 kDa protein 1-like protein that functions as a molecular chaperone in the human proteostasis network. HSPA1L contains an N-terminal ATPase domain, substrate-binding domain, and C-terminal lid domain that allow it to bind and hydrolyze ATP in order to stabilize misfolded proteins and facilitate protein folding, assembly, translocation and degradation. As a s…
SLC30A10	The SLC30A10 gene encodes a zinc transporter that belongs to the solute carrier 30 (SLC30) family of cation transport proteins. SLC30A10 contains transmembrane domains that enable its localization on intracellular vesicular membranes. It functions as a zinc efflux transporter that reduces cytoplasmic zinc levels by stimulating zinc secretion from cells or compartmentalization into vesicles. SLC30…
GLI1	The GLI1 gene encodes the GLI family zinc finger 1 transcription factor, which functions as an effector of the Hedgehog (Hh) signaling pathway. In the absence of Hh ligands, the transmembrane receptor Patched (PTCH) inhibits Smoothened (SMO), allowing proteolytic cleavage of full-length GLI1 into a truncated repressor. Hh binding to PTCH relieves SMO inhibition, leading to activation and nuclear …
RPS4XP1	Unfortunately I am unable to provide a detailed summary of the function and pathways of RPS4XP1, as it represents a pseudogene without a known protein product or cellular role. Pseudogenes are defective copies of functional parental genes that have lost the ability to produce functional proteins, often due to accumulation of mutations and truncations. The "RPS4X" prefix indicates RPS4XP1 is a pro…
RPS27AP8	Unfortunately I am unable to provide a substantive summary for RPS27AP8, as it appears to represent a pseudogene without a confirmed biological function.The RPS27A prefix indicates that RPS27AP8 may have originated from the ribosomal protein S27a (RPS27A) gene, but has subsequently lost protein-coding ability and is classified as a processed pseudogene. Pseudogenes such as RPS27AP8 arise from rev…
CCL23	The CCL23 gene encodes the C-C motif chemokine ligand 23, a member of the CC chemokine family that plays a role in inflammatory responses and lymphocyte chemotaxis. CCL23 is produced by macrophages, dendritic cells, and other cell types upon stimulation by pro-inflammatory cytokines. As a ligand, it binds to chemokine receptors including CCR1, inducing receptor signaling and leukocyte trafficking…
ACSS3	The ACSS3 gene encodes the enzyme acetyl-CoA synthetase 3, which catalyzes the conversion of acetate to acetyl-CoA in an ATP-dependent manner. Acetyl-CoA is a key metabolite that can be used for energy production, lipid synthesis, and protein acetylation. ACSS3 is part of the acetate utilization pathway and acts upstream of the tricarboxylic acid (TCA) cycle to generate acetyl-CoA from exogenous …
Red gene means the output is incorrect.
protein	description
CD117	CD117, also known as KIT or stem cell factor receptor, is a type III receptor tyrosine kinase encoded by the KIT gene in humans. Binding of its ligand, stem cell factor (SCF), induces receptor dimerization and autophosphorylation, which activates downstream signaling pathways including the PI3K, MAPK and JAK/STAT pathways. Through these pathways, KIT signaling promotes cell survival, proliferatio…
CD119	CD119, also known as the alpha subunit of the interferon-gamma receptor 1 (IFNGR1), is a transmembrane protein that forms one of the two chains of the heterodimeric interferon-gamma (IFN-γ) receptor. Binding of IFN-γ induces receptor dimerization and activation of the receptor-associated Janus kinases JAK1 and JAK2. This leads to phosphorylation and nuclear translocation of the transcription fact…
CD140a	CD140a, known as platelet-derived growth factor receptor alpha (PDGFRA), is a cell surface tyrosine kinase receptor for platelet-derived growth factors (PDGF). Binding of PDGF ligands induces receptor dimerization and autophosphorylation of PDGFRA. This activates downstream signaling pathways including Ras/MAPK, PI3K, and PLCγ which regulate cellular processes such as growth, proliferation, and c…
CD140b	CD140b, known as platelet-derived growth factor receptor beta (PDGFRB), is a cell surface tyrosine kinase receptor that binds platelet-derived growth factor (PDGF) ligands. Ligand-induced dimerization and autophosphorylation of PDGFRB stimulates its kinase activity, leading to activation of downstream signaling pathways including PI3K, PLCγ, and Ras/MAPK. These pathways regulate key cellular proc…
CD172a	CD172a, also known as signal regulatory protein alpha (SIRPα), is an immunoglobulin superfamily transmembrane receptor expressed primarily on myeloid cells including macrophages, dendritic cells, and neutrophils. It contains intracellular immunoreceptor tyrosine-based inhibition motifs (ITIMs) that can recruit and activate the tyrosine phosphatases SHP-1 and SHP-2. Binding of CD47 on target cells…
CD184	CD184, known as CXC chemokine receptor 4 (CXCR4), is a seven transmembrane G protein-coupled receptor that selectively binds the chemokine CXCL12. Binding of CXCL12 induces conformational changes in CXCR4 that allow activation of associated heterotrimeric G proteins, primarily Gαi. This triggers downstream signaling cascades including the MAPK/ERK and PI3K/Akt pathways, leading to chemotaxis, cel…
CD202b	CD202b, also known as TEK receptor tyrosine kinase or Tie2, is an endothelial cell-specific receptor for the angiopoietin ligands Ang1 and Ang2. Binding of Ang1 induces Tie2 autophosphorylation and activation of downstream signaling pathways including PI3K/Akt and MAPK/ERK. This stimulates endothelial cell survival, migration, sprouting, and vascular stability. In contrast, Ang2 disrupts Tie2 sig…
CD274	CD274, also known as programmed death-ligand 1 (PD-L1), is a transmembrane immune checkpoint receptor ligand belonging to the B7 family. It is expressed on various cell types including macrophages, dendritic cells, T cells, and tumor cells. PD-L1 binds to its receptors PD-1 and CD80 on T cells and inhibits T cell activation and effector functions. Binding of PD-L1 to PD-1 triggers recruitment of …
CD29	CD29, known as integrin subunit beta 1 (ITGB1), is a transmembrane receptor that forms heterodimers with α subunits to generate functional integrin adhesion receptors such as α5β1 and αvβ1. Ligand binding to integrin extracellular domains induces conformational changes that activate downstream signaling events including activation of FAK, Src, and Rho GTPases. This leads to remodeling of the acti…
CD309	CD309, also known as kinase insert domain receptor (KDR) or vascular endothelial growth factor receptor 2 (VEGFR2), is a receptor tyrosine kinase expressed primarily on endothelial cells. It binds VEGF-A, VEGF-C, and VEGF-D ligands, resulting in receptor dimerization and autophosphorylation. This activates downstream signaling pathways including Ras/MAPK, PI3K/Akt, and PLCγ/PKC that promote endot…
CD44	CD44 is a transmembrane glycoprotein receptor that functions as the major hyaluronan receptor on epithelial, immune, and cancer cells. It exists in multiple isoforms generated through alternative mRNA splicing. Binding of hyaluronan to CD44 triggers dimerization and conformational changes that activate downstream signaling pathways including Ras/MAPK and PI3K/Akt. This stimulates cell proliferati…
CD47	CD47, also known as integrin-associated protein, is a transmembrane immunoglobulin superfamily protein expressed on most cell types. It serves as a ligand for signal regulatory protein alpha (SIRPα), which is present on phagocytes including macrophages and dendritic cells. Binding of CD47 to SIRPα initiates a signaling cascade involving phosphorylation of immunoreceptor tyrosine-based inhibition …
CD49f	CD49f, also known as integrin subunit alpha 6 (ITGA6), is a transmembrane protein that dimerizes with integrin beta 1 (ITGB1) to form the laminin receptor α6β1 integrin. Binding of laminins in the extracellular matrix induces conformational changes in α6β1 that activate downstream signaling pathways including FAK, Src, and Rho GTPases. This regulates cytoskeletal organization and cell motility. T…
CD58	CD58, also known as lymphocyte function-associated antigen 3 (LFA-3), is a cell surface glycoprotein of the immunoglobulin superfamily that is expressed on antigen presenting cells such as macrophages, dendritic cells, and B cells. It functions as a ligand for CD2 (LFA-2) found on T cells and natural killer cells. Binding of CD58 on antigen presenting cells to CD2 on T cells provides a costimulat…
CD59	CD59, also known as protectin, is a glycophosphatidylinositol-anchored membrane inhibitor protein expressed on most human cells. It regulates complement membrane attack complex (MAC) formation and cytolytic activity to protect autologous cells from complement-mediated lysis. Specifically, CD59 binds to C8 and C9 components of the assembling MAC on the cell surface, blocking incorporation of multi…
CD61	CD61, also known as integrin subunit beta 3 (ITGB3), is a transmembrane protein that heterodimerizes with alpha subunits to form integrin receptors such as αIIbβ3 and αVβ3. A major function of CD61 is its role as part of αIIbβ3 integrin in platelets, where it binds fibrinogen and von Willebrand factor to facilitate platelet aggregation and clot formation. Binding of these ligands induces outside-…
HLA_A	HLA-A is a class I major histocompatibility complex (MHC) molecule encoded by the HLA-A gene in humans. It consists of a heavy alpha chain and a light beta-2 microglobulin chain. HLA-A exhibits extensive polymorphism, with over 2,000 known alleles. The peptide-binding groove of HLA-A binds and presents intracellularly derived peptides, usually 9-10 amino acids long, on the cell surface for survei…
Rat_IgG2a	Rat IgG2a is a class of immunoglobulin G (IgG) antibodies found in rats. As with other IgG antibodies, rat IgG2a serves effector functions to eliminate pathogens and foreign antigens. The major functions of rat IgG2a include:Antigen binding: The variable Fab regions of rat IgG2a bind specifically to target antigens via their complementarity-determining regions. This allows for highly selective la…
Mouse_IgG1	Mouse IgG1 is a subclass of immunoglobulin G (IgG) produced by plasma B cells in mice. As with other antibody isotypes, the basic structure of mouse IgG1 includes two heavy chains and two light chains forming a tetrameric quaternary structure. The two Fab regions contain the antigen-binding sites, while the Fc region recruits immune effector functions. Mouse IgG1 activates complement via the clas…
Mouse_IgG2a	Mouse IgG2a is one of the most functionally active IgG subclasses in mice. Like other antibody isotypes, it contains two heavy and two light chains. The Fab regions bind specific antigens, while the Fc region interacts with effector molecules. Mouse IgG2a strongly fixes complement and binds to activating Fc gamma receptors on phagocytes and NK cells to trigger effector functions like phagocytosis…
Mouse_IgG2b	Mouse IgG2b is one of several immunoglobulin G (IgG) subclasses expressed in mice. It consists of two heavy chains and two light chains in a classic antibody structure. The Fab region of mouse IgG2b binds to specific antigenic epitopes, while the Fc region interacts with effector molecules to eliminate antigens. Mouse IgG2b strongly fixes complement proteins via the classical pathway and binds to…
HLA_E	HLA-E is a non-classical major histocompatibility complex (MHC) class I molecule expressed on various cell types including lymphocytes and endothelial cells. It predominantly presents leader peptides derived from other HLA class I proteins to inhibitory NKG2A receptors on natural killer (NK) cells and some T cells. This interaction suppresses NK cell and CD8+ T cell effector functions against hea…
CD9	CD9 is a tetraspanin family glycoprotein expressed on the surface of various cell types including platelets, epithelial cells, endothelial cells, and hematopoietic stem cells. It associates with integrins and other tetraspanins to form multimolecular complexes that regulate cell adhesion, migration, proliferation and fusion. Binding of extracellular ligands induces clustering of CD9 and associate…
CD279	CD279, also known as programmed cell death protein 1 (PD-1), is an immunoreceptor belonging to the CD28 family and expressed on T cells, B cells, and myeloid cells. It binds two ligands, PD-L1 and PD-L2, which are upregulated on antigen-presenting cells and tumor cells. Ligand binding induces phosphorylation of the PD-1 cytoplasmic tail and recruitment of the tyrosine phosphatases SHP-2 and SHP-1…

## Sheet: Bard
gene	descrption
HEATR5B	HEATR5B is a crucial component of the clathrin-coated vesicle (CCV) machinery, playing an essential role in intracellular trafficking, particularly in the retrograde transport from endosomes to the Golgi apparatus. It functions as a scaffold protein, forming a stable complex with aftiphilin and gamma-synergin, collectively known as the aftiphilin/p200/gamma-synergin complex. This complex interact…
ZNF385A	ZNF385A, also known as HZF (human zinc finger protein) or RZF (retinal zinc finger protein), is a versatile zinc finger protein involved in diverse biological processes, including transcriptional regulation, cell cycle control, and tumorigenesis. It functions as a transcription factor, binding to DNA sequences and regulating the expression of target genes. ZNF385A has been shown to interact with …
ZNF226	Zinc finger protein 226 (ZNF226) is a transcription factor that plays a critical role in regulating gene expression during development and in maintaining cellular homeostasis. It functions by binding to specific DNA sequences and modulating the activity of target genes. ZNF226 is involved in various cellular processes, including cell proliferation, differentiation, and apoptosis. It has been show…
IGKV2D-36	IGKV2D-36 is an immunoglobulin kappa variable gene that produces a protein that plays a critical role in the immune system. It is part of the B cell receptor (BCR) complex, which is responsible for recognizing and binding to specific antigens. When an antigen binds to the BCR, it triggers a signaling cascade that activates the B cell and leads to the production of antibodies. IGKV2D-36 is involve…
RPL37P24	RPL37P24, also known as ribosomal protein L37 pseudogene 24, is a pseudogene found in humans. A pseudogene is a non-functional DNA sequence that is derived from a functional gene but has accumulated mutations that prevent it from producing a functional protein. RPL37P24 is located on chromosome 18 and is thought to be a relic of an ancestral gene that encoded a ribosomal protein. Ribosomal protei…
FGF7	Fibroblast growth factor 7 (FGF7), also known as keratinocyte growth factor (KGF), plays a crucial role in regulating epithelial cell growth, proliferation, differentiation, and survival. It exerts its effects through binding to specific fibroblast growth factor receptors (FGFRs), primarily FGFR2IIIb, activating a complex signaling cascade involving mitogen-activated protein kinase (MAPK), phosph…
LRRC7	Leucine-rich repeat-containing protein 7 (LRRC7) is a multifaceted protein that plays essential roles in synaptic signaling, neuronal development, and behavior regulation. It is a key component of postsynaptic densities, specialized structures at the junctions between neurons, where it interacts with various signaling molecules, including CaMKII, actinin, and mGluR5. LRRC7 is involved in the form…
MIR6721	MicroRNA 6721 (MIR6721) is a small non-coding RNA that regulates gene expression at the post-transcriptional level by binding to specific mRNA sequences. It is involved in various biological processes, including cell proliferation, differentiation, and migration. MIR6721 has been implicated in the development and progression of several diseases, including cancer. For instance, it has been shown t…
SRD5A3	Steroid 5-alpha-reductase 3 (SRD5A3) is a crucial enzyme involved in two distinct biological pathways: androgen metabolism and protein glycosylation. In androgen metabolism, SRD5A3 catalyzes the conversion of testosterone to 5α-dihydrotestosterone (DHT), a more potent androgenic steroid. DHT plays a critical role in the development and maintenance of male sex characteristics, including facial hai…
MIR608	MicroRNA-608 (miR-608) is a non-coding RNA molecule that functions as a tumor suppressor by regulating gene expression at the post-transcriptional level. It is involved in various cellular processes, including cell proliferation, apoptosis, invasion, and migration, by targeting a diverse array of genes involved in critical signaling pathways, such as the Wnt/β-catenin, PI3K/AKT, and MAPK/ERK path…
EOGT	EOGT (EGF domain-specific O-linked N-acetylglucosamine transferase) is an enzyme that catalyzes the transfer of N-acetylglucosamine (O-GlcNAc) to serine or threonine residues of extracellular-targeted proteins containing epidermal growth factor (EGF)-like domains. This modification, known as O-GlcNAcylation, plays a critical role in regulating various cellular processes, including cell signaling,…
CASP10	Caspase-10 (CASP10) is a cysteine-aspartic acid protease (caspase) that plays a pivotal role in the execution phase of apoptosis, a programmed cell death mechanism crucial for maintaining cellular homeostasis and eliminating damaged or unwanted cells. CASP10 is activated through the extrinsic death receptor pathway, which involves the binding of death ligands, such as Fas ligand (FasL) or tumor n…
CYCSP32	CYCSP32 is a pseudogene, meaning it is a non-functional copy of a functional gene. The function of the original gene, CYCS, is to encode cytochrome c sulfide peroxidase (CYSSP), an enzyme that is involved in the mitochondrial electron transport chain. CYSSP catalyzes the transfer of electrons from sulfide to cytochrome c, which is a key step in the production of ATP, the cell's energy currency. M…
HSPA1L	I couldn't complete your request. Rephrase your prompt and try again.
SLC30A10	SLC30A10, a member of the solute carrier family 30 (SLC30), encodes a manganese transporter protein that plays a crucial role in maintaining manganese homeostasis within the liver, brain, and other tissues. SLC30A10 is predominantly localized to the canalicular membrane of hepatocytes, where it facilitates the efflux of manganese from the cytosol into bile. This biliary excretion pathway is essen…
GLI1	GLI1, a zinc finger transcription factor, is a pivotal regulator of the Hedgehog (Hh) signaling pathway, a conserved signaling cascade that governs embryonic development, stem cell maintenance, and tissue homeostasis. GLI1 acts as a downstream effector of Hh signaling, mediating the transcriptional activation of Hh target genes involved in diverse cellular processes, including cell proliferation,…
RPS4XP1	The RPS4XP1 gene encodes a ribosomal protein S4 pseudogene 1. Pseudogenes are non-functional DNA sequences that are similar to functional genes but do not produce functional proteins. The RPS4XP1 pseudogene is located on chromosome 12 and is thought to be a remnant of an ancestral gene that was once functional. While the exact function of RPS4XP1 is unknown, it is thought to play a role in riboso…
RPS27AP8	RPS27AP8 is a pseudogene, meaning it is a non-functional DNA sequence that is similar to a functional gene but does not produce a protein. Pseudogenes are thought to arise from gene duplication events, and they can sometimes play regulatory roles in gene expression. The RPS27AP8 pseudogene is located on chromosome 8 and is thought to be a remnant of an ancestral gene that was once functional. The…
CCL23	CCL23, also known as CKβ8, MIP-3, or MPIF-1, is a chemokine that belongs to the CC chemokine subfamily. Chemokines are a group of small proteins that play a crucial role in directing the migration of immune cells to sites of infection, inflammation, or injury. CCL23 specifically binds to and activates CCR1, a chemokine receptor expressed on monocytes, dendritic cells, and natural killer (NK) cell…
ACSS3	ACSS3, also known as acyl-CoA synthetase short-chain family member 3, is an enzyme that catalyzes the activation of short-chain fatty acids (SCFAs), such as propionate and butyrate, into their corresponding CoA thioesters. This activation step is essential for the utilization of SCFAs as energy sources or building blocks for various cellular processes. ACSS3 is primarily localized to the mitochon…
Red gene means the output is incorrect.
protein	description
CD117	CD117, also known as c-Kit, is a type III receptor tyrosine kinase (RTK) that plays a crucial role in various cellular processes, including survival, proliferation, differentiation, and migration, particularly in stem cells, germ cells, melanocytes, mast cells, and interstitial cells of Cajal. Upon binding to its cognate ligand, stem cell factor (SCF), CD117 undergoes dimerization and autophospho…
CD119	CD119, also known as interferon gamma receptor 1 (IFNGR1), is a critical component of the IFN-gamma signaling pathway, playing a pivotal role in orchestrating immune responses against viral infections, intracellular pathogens, and tumor cells. Upon ligand binding, IFNGR1 associates with its partner receptor, IFNGR2, to form a high-affinity receptor complex. This complex triggers a cascade of sign…
CD140a	CD140a, also known as platelet-derived growth factor receptor alpha (PDGFRA), is a transmembrane receptor tyrosine kinase (RTK) that functions as a key regulator of cell growth, differentiation, and migration. It is predominantly expressed in mesenchymal cells, including pericytes, smooth muscle cells, fibroblasts, and stem cells, and plays a critical role in various developmental processes, incl…
CD140b	CD140b, also known as platelet-derived growth factor receptor beta (PDGFRB), is a transmembrane receptor tyrosine kinase (RTK) that plays a crucial role in various cellular processes, including proliferation, survival, differentiation, and migration, particularly in pericytes, smooth muscle cells, and melanocytes. It forms heterodimers with PDGFRA or homodimers with itself upon binding to its lig…
CD172a	CD172a, also known as signal regulatory protein alpha (SIRPα) or SHPS-1, is a transmembrane glycoprotein that belongs to the SIRP family of proteins. It is primarily expressed on myeloid cells, including macrophages, dendritic cells, and neutrophils, but is also found on other cell types, such as neurons and stem cells. SIRPα functions as an inhibitory receptor that plays a crucial role in regula…
CD184	CD184, also known as C-X-C chemokine receptor type 4 (CXCR4) or fusin, is a G-protein coupled receptor (GPCR) that belongs to the CXCR family of chemokine receptors. It is primarily expressed on leukocytes, including T cells, monocytes, and dendritic cells, but is also found on other cell types, such as endothelial cells and stem cells. CXCR4 functions as a co-receptor for HIV entry into CD4+ T c…
CD202b	CD202b, also known as TIE2 or TEK, is a receptor tyrosine kinase (RTK) that plays a crucial role in vascular development and maintenance. It is primarily expressed on endothelial cells, the cells that line the inner surface of blood vessels. Upon binding to its ligand, angiopoietin-1 (Ang1), CD202b undergoes dimerization and autophosphorylation, activating its tyrosine kinase domain. This activat…
CD274	CD274, also known as programmed death-ligand 1 (PD-L1), is a transmembrane protein that belongs to the B7 family of immune checkpoint regulators. It is expressed on a variety of cell types, including T cells, B cells, macrophages, and dendritic cells, as well as on some tumor cells. PD-L1 functions as a ligand for the inhibitory receptor PD-1, which is expressed on activated T cells. The interact…
CD29	CD29, also known as integrin β1, is a transmembrane protein that belongs to the integrin family of cell adhesion molecules. It is expressed on a variety of cell types, including epithelial cells, fibroblasts, endothelial cells, and leukocytes. CD29 functions as a subunit of several integrin heterodimers, which mediate cell adhesion to extracellular matrix (ECM) proteins, such as collagen, laminin…
CD309	CD309, also known as kinase insert domain receptor (KDR), vascular endothelial growth factor receptor 2 (VEGFR2), or FLK1, is a transmembrane tyrosine kinase receptor that plays a crucial role in angiogenesis, the process of forming new blood vessels. It is primarily expressed on endothelial cells, the cells that line the inner surface of blood vessels. Upon binding to its ligand, vascular endoth…
CD44	CD44, also known as HCAM (homing cell adhesion molecule), Pgp-1 (phagocytic glycoprotein-1), Hermes antigen, lymphocyte homing receptor, ECM-III, and HUTCH-1, is a transmembrane glycoprotein that plays a multifaceted role in cellular processes, particularly in cell adhesion, migration, and signaling. It is found on a wide range of cell types, including leukocytes, epithelial cells, fibroblasts, a…
CD47	CD47, an immunoglobulin superfamily member, plays a pivotal role in immune regulation through its interactions with signal regulatory protein alpha (SIRPα) on macrophages. Upon binding SIRPα, CD47 triggers a "don't eat me" signal, preventing the phagocytosis of healthy cells. This mechanism ensures the clearance of aged or damaged cells while protecting healthy ones. CD47 also modulates the activ…
CD49f	CD49f, also known as integrin α6, is a transmembrane protein that plays crucial roles in cell adhesion, migration, and signaling. It forms a heterodimer with integrin β1 and binds to various extracellular matrix (ECM) components, including laminin, fibronectin, and collagen. Through these interactions, CD49f facilitates cell attachment to the ECM, enabling cell movement and migration during tissu…
CD58	CD58, also known as lymphocyte function-associated antigen 3 (LFA-3), is a type I transmembrane glycoprotein belonging to the immunoglobulin superfamily. It is primarily expressed on antigen-presenting cells (APCs), including macrophages, dendritic cells, and B cells, and serves as a ligand for CD2, a costimulatory molecule found on T cells and natural killer (NK) cells.The interaction between CD…
CD59	CD59, also known as protectin, is a 20 kDa GPI-anchored glycoprotein that serves as a potent inhibitor of the complement membrane attack complex (MAC). The MAC is a central component of the complement system, a critical arm of innate immunity responsible for lysing invading pathogens and damaged cells. CD59 exerts its inhibitory effect by binding to the C8 and C9 components of the assembling MAC,…
CD61	CD61, also known as integrin β3, is a transmembrane protein that forms a heterodimeric complex with integrin αIIb, constituting the αIIbβ3 integrin. This integrin is exclusively expressed on the surface of platelets and plays a central role in platelet aggregation, a critical step in blood clotting.CD61 protein structureOpens in a new windowen.wikipedia.orgCD61 protein structureUpon activation, p…
HLA_A	HLA-A, a member of the human leukocyte antigen (HLA) class I family, plays a crucial role in immune surveillance by presenting intracellular peptides to cytotoxic T lymphocytes (CTLs). These peptides are derived from proteins that are degraded within the cell, and their presentation on the cell surface by HLA-A molecules enables CTLs to recognize and eliminate infected or abnormal cells.HLAA prot…
Rat_IgG2a	Rat IgG2a is a subtype of immunoglobulin G (IgG), an antibody molecule that plays a crucial role in humoral immunity, the arm of the immune system responsible for recognizing and eliminating extracellular pathogens. IgG2a antibodies are particularly effective in opsonizing, or tagging, pathogens and other foreign particles for phagocytosis, a process by which macrophages and other phagocytic cell…
Mouse_IgG1	Mouse IgG1 is a subtype of immunoglobulin G (IgG), a class of antibodies that are essential for humoral immunity, the arm of the immune system responsible for recognizing and eliminating extracellular pathogens. IgG1 antibodies are the most abundant antibody isotype in serum, accounting for approximately 65% of total IgG antibodies.
Mouse_IgG2a	Mouse IgG2a is a subtype of immunoglobulin G (IgG), a class of antibodies that are essential for humoral immunity, the arm of the immune system responsible for recognizing and eliminating extracellular pathogens. IgG2a antibodies are the second most abundant antibody isotype in serum, accounting for approximately 25% of total IgG antibodies.
Mouse_IgG2b	Mouse IgG2b is a subtype of immunoglobulin G (IgG), a class of antibodies that are essential for humoral immunity, the arm of the immune system responsible for recognizing and eliminating extracellular pathogens. IgG2b antibodies are the least abundant IgG isotype in serum, accounting for approximately 5-10% of total IgG antibodies.
HLA_E	HLA-E is a non-classical HLA class I molecule that plays a crucial role in immune surveillance by presenting leader sequence-derived peptides (LSPs) to CD94/NKG2 receptors on natural killer (NK) cells and NKT cells. These LSPs are generated from the signal peptides of classical HLA class I molecules, such as HLA-A, HLA-B, and HLA-C, and their presentation on HLA-E molecules informs NK cells and N…
CD9	CD9 is a transmembrane protein belonging to the tetraspanin family, characterized by four transmembrane domains and short intracellular and extracellular loops. It is widely expressed on the surface of various cell types, including lymphocytes, epithelial cells, and endothelial cells, and plays a diverse range of roles in cellular processes, including cell adhesion, migration, proliferation, and …
CD279	CD279, also known as programmed cell death protein 1 (PD-1), is a cell surface receptor that plays a critical role in regulating immune responses by suppressing T cell activation. It is primarily expressed on activated T cells, B cells, and myeloid cells, and its interaction with its ligands, PD-L1 and PD-L2, triggers inhibitory signals that dampen T cell effector function.

## Sheet: BioGPT-Large
gene	description
HEATR5B	< / FREETEXT > < / PARAGRAPH > ▃ < PARAGRAPH > < FREETEXT > We thank the reviewer for this suggestion. < / FREETEXT > < / PARAGRAPH > ▃ < PARAGRAPH > < FREETEXT > 2) The authors state in the Discussion that the HEATR5B gene is expressed in the heart. However, they do not provide any data to support this claim. < / FREETEXT > < / PARAGRAPH > ▃ < PARAGRAPH > < FREETEXT > We thank the reviewer for t…
ZNF385A	< / FREETEXT > < / PARAGRAPH > ▃ < PARAGRAPH > < FREETEXT > We thank the reviewers for pointing out this omission. We have now added the following sentence to the Results section: < / FREETEXT > < / PARAGRAPH > ▃ < PARAGRAPH > < FREETEXT > “In addition, ZNF3 85A has been shown to be involved in the regulation of cell cycle progression and cell proliferation. ” < / FREETEXT > < / PARAGRAPH > ▃ < P…
ZNF226	< / FREETEXT > < / PARAGRAPH > ▃ < PARAGRAPH > < FREETEXT > We have now included the following sentence in the Results section: < / FREETEXT > < / PARAGRAPH > ▃ < PARAGRAPH > < FREETEXT > “In addition, we found that ZNF2 6 is a transcriptional repressor that binds to the promoter region of its target genes. ” < / FREETEXT > < / PARAGRAPH > ▃ < PARAGRAPH > < FREETEXT > 2) The authors should discus…
IGKV2D-36	< / FREETEXT > < / PARAGRAPH > ▃ < PARAGRAPH > < FREETEXT > Thank you for submitting your article "IGKV2D-36 is a germline-encoded B-cell receptor that binds to HIV-1 gp1 2 0" for consideration by eLife. Your article has been reviewed by three peer reviewers, one of whom is a member of our Board of Reviewing Editors, and the evaluation has been overseen by Wenhui Li as the Senior Editor. The revi…
RPL37P24	< / FREETEXT > < / PARAGRAPH > ▃ < PARAGRAPH > < FREETEXT > We have now included the following sentence in the Results section: < / FREETEXT > < / PARAGRAPH > ▃ < PARAGRAPH > < FREETEXT > “In addition, we found that RPL37P24 is a direct target of p5 3, and its expression is induced by DNA damage in a p5 3-dependent manner. ” < / FREETEXT > < / PARAGRAPH > ▃ < PARAGRAPH > < FREETEXT > We have also…
FGF7	< / FREETEXT > < / PARAGRAPH > ▃ < PARAGRAPH > < FREETEXT > We thank the reviewer for this suggestion. < / FREETEXT > < / PARAGRAPH > ▃ < PARAGRAPH > < FREETEXT > 2) The authors state in the Discussion that "The FGF7-FGFR2IIIb-FGF1 0-FGFR2b signaling axis plays a critical role in the development and maintenance of the prostate". This statement is not supported by the data presented in this manusc…
LRRC7	< / FREETEXT > < / PARAGRAPH > ▃ < PARAGRAPH > < FREETEXT > We thank the reviewer for this suggestion. < / FREETEXT > < / PARAGRAPH > ▃ < PARAGRAPH > < FREETEXT > 2) The authors state in the Discussion that "The FGF7-FGFR2IIIb-FGF1 0-FGFR2b signaling axis plays a critical role in the development and maintenance of the prostate". This statement is not supported by the data presented in this manusc…
MIR6721	< / FREETEXT > < / PARAGRAPH > ▃ < PARAGRAPH > < FREETEXT > 2) The authors state in the Discussion section that the MIR6721 gene is located in a region of the genome that is frequently deleted in cancer. However, this statement is not supported by the data presented in Figure 1, which shows that the MIR6721 gene is not frequently deleted in cancer cell lines. < / FREETEXT > < / PARAGRAPH > ▃ < PA…
SRD5A3	< / FREETEXT > < / PARAGRAPH > ▃ < PARAGRAPH > < FREETEXT > We thank the reviewers for pointing out this omission. We have now added the following paragraph to the Results section: < / FREETEXT > < / PARAGRAPH > ▃ < PARAGRAPH > < FREETEXT > “In addition, we found that SRD5A3 expression was associated with poor prognosis in breast cancer patients (Figure 1 — figure supplement 1D). ” < / FREETEXT >…
MIR608	< / FREETEXT > < / PARAGRAPH > ▃ < PARAGRAPH > < FREETEXT > 2) The authors state in the Discussion section that the MIR6 0 8 gene is not conserved in humans. However, they state in the Introduction section that the MIR6 0 8 gene is conserved in humans. < / FREETEXT > < / PARAGRAPH > ▃ < PARAGRAPH > < FREETEXT > 3) The authors state in the Discussion section that the MIR6 0 8 gene is not conserved…
EOGT	< / FREETEXT > < / PARAGRAPH > ▃ < PARAGRAPH > < FREETEXT > We thank the reviewers for pointing out this omission. We have now added the following paragraph to the Discussion: < / FREETEXT > < / PARAGRAPH > ▃ < PARAGRAPH > < FREETEXT > “In addition to its role in N-linked glycosylation, EOGT has been implicated in the O-linked glycosylation of thrombospondin type 1 repeats (TSRs) (Shaheen et al.,…
CASP10	< / FREETEXT > < / PARAGRAPH > ▃ < PARAGRAPH > < FREETEXT > 2) The authors state in the Discussion that the CASP10 gene is located in a region of the genome that is under positive selection. However, there is no evidence that this gene is under positive selection in humans. The authors should provide evidence that this gene is under positive selection in humans. < / FREETEXT > < / PARAGRAPH > ▃ <…
CYCSP32	< / FREETEXT > < / PARAGRAPH > ▃ < PARAGRAPH > < FREETEXT > 2) The authors state in the Discussion that "Our data suggest that the CYCSP3R2-containing complex is required for pre-rRNA processing." However, there is no direct evidence that this complex is required for pre-rRNA processing. < / FREETEXT > < / PARAGRAPH > ▃ < PARAGRAPH > < FREETEXT > 3) The authors state in the Discussion that "Our d…
HSPA1L	< / FREETEXT > < / PARAGRAPH > ▃ < PARAGRAPH > < FREETEXT > We have now included the following paragraph in the Discussion section: < / FREETEXT > < / PARAGRAPH > ▃ < PARAGRAPH > < FREETEXT > “In addition to its role as a molecular chaperone, Hsp7 0 has been shown to be involved in a variety of cellular processes, including protein folding, transport, and degradation (Mayer and Bukau, 2 0 0 5). ”…
SLC30A10	< / FREETEXT > < / PARAGRAPH > ▃ < PARAGRAPH > < FREETEXT > 2) The authors state in the Discussion section that "This is the first report of a mutation in the SLC3A1 gene in a patient with cystinuria." It is not clear what the authors mean by "first report of a mutation in the SLC3A1 gene in a patient with cystinuria." < / FREETEXT > < / PARAGRAPH > ▃ < PARAGRAPH > < FREETEXT > Essential revision…
GLI1	< / FREETEXT > < / PARAGRAPH > ▃ < PARAGRAPH > < FREETEXT > 2) The authors state in the Discussion that the data presented in Figure 4 are consistent with a model in which GLI1 functions as a transcriptional repressor in the absence of Hh ligand. However, the data presented in Figure 4 are not consistent with this model. The authors should rephrase this section of the Discussion. < / FREETEXT > <…
RPS4XP1	< / FREETEXT > < / PARAGRAPH > ▃ < PARAGRAPH > < FREETEXT > We have now included the following paragraph in the Discussion section: < / FREETEXT > < / PARAGRAPH > ▃ < PARAGRAPH > < FREETEXT > “The RPS4XP1 gene is located in a region of chromosome 4 that is duplicated in the reference genome. The duplicated region contains a gene encoding a protein with high similarity to RPS4XP1. […] The presence…
RPS27AP8	< / FREETEXT > < / PARAGRAPH > ▃ < PARAGRAPH > < FREETEXT > We have now included the following paragraph in the Results section: < / FREETEXT > < / PARAGRAPH > ▃ < PARAGRAPH > < FREETEXT > “In addition, we found that RPS27AP8 is required for full virulence of the hemibiotrophic fungal pathogen Colletotrichum higginsianum, the causal agent of anthracnose leaf spot disease in Arabidopsis (Figure 4 …
CCL23	< / FREETEXT > < / PARAGRAPH > ▃ < PARAGRAPH > < FREETEXT > 2) The authors state in the Discussion that the CCL2L3 gene is located in a cluster with the CCL2L1 and CCL2L2 genes. However, there is no experimental evidence to support this statement. < / FREETEXT > < / PARAGRAPH > ▃ < PARAGRAPH > < FREETEXT > Reviewer # 2: < / FREETEXT > < / PARAGRAPH > ▃ < PARAGRAPH > < FREETEXT > In this manuscrip…
ACSS3	< / FREETEXT > < / PARAGRAPH > ▃ < PARAGRAPH > < FREETEXT > 1. The authors should include a sentence in the Discussion that explains the difference between the current study and the previous study. < / FREETEXT > < / PARAGRAPH > ▃ < PARAGRAPH > < FREETEXT > 2. The authors should include a sentence in the Discussion that explains the difference between the current study and the previous study. < /…
Red gene means the output is incorrect.
protein	description
CD117	< / FREETEXT > < / PARAGRAPH > ▃ < PARAGRAPH > < FREETEXT > We thank the reviewers for pointing out this omission. We have now added the following paragraph to the Discussion: < / FREETEXT > < / PARAGRAPH > ▃ < PARAGRAPH > < FREETEXT > “The major function of protein: CD17 is to present lipid antigens to T cells. […] Thus, CD17 is likely to play an important role in shaping the T cell repertoire. …
CD119	< / FREETEXT > < / PARAGRAPH > ▃ < PARAGRAPH > < FREETEXT > The authors have not made the following changes to the manuscript: < / FREETEXT > < / PARAGRAPH > ▃ < PARAGRAPH > < FREETEXT > 1) The authors have not made the following changes to the manuscript: < / FREETEXT > < / PARAGRAPH > ▃ < PARAGRAPH > < FREETEXT > 1) The authors have not made the following changes to the manuscript: < / FREETEXT…
CD140a	< / FREETEXT > < / PARAGRAPH > ▃ < PARAGRAPH > < FREETEXT > 1 1) The authors should include a sentence in the Discussion that addresses the following: < / FREETEXT > < / PARAGRAPH > ▃ < PARAGRAPH > < FREETEXT > “The function of CD140a is unknown, but it is possible that it is involved in the presentation of a yet-to-be-identified antigen. ” < / FREETEXT > < / PARAGRAPH > ▃ < PARAGRAPH > < FREETEX…
CD140b	< / FREETEXT > < / PARAGRAPH > ▃ < PARAGRAPH > < FREETEXT > We have now included the following sentence in the Discussion: < / FREETEXT > < / PARAGRAPH > ▃ < PARAGRAPH > < FREETEXT > “The function of CD140b is unknown, but it is possible that it is involved in antigen presentation. ” < / FREETEXT > < / PARAGRAPH > ▃ < PARAGRAPH > < FREETEXT > 2) The authors should provide a more detailed descript…
CD172a	< / FREETEXT > < / PARAGRAPH > ▃ < PARAGRAPH > < FREETEXT > 1. The authors should provide a more detailed description of the methods used to generate the data in Figure 1 — figure supplement 1. < / FREETEXT > < / PARAGRAPH > ▃ < PARAGRAPH > < FREETEXT > 2. The authors should provide a more detailed description of the methods used to generate the data in Figure 2 — figure supplement 1. < / FREETEX…
CD184	< / FREETEXT > < / PARAGRAPH > ▃ < PARAGRAPH > < FREETEXT > 1 1) The authors should include a sentence in the Discussion that explains why the authors think that the CD18a4 gene is expressed in the thymus and not in the periphery. < / FREETEXT > < / PARAGRAPH > ▃ < PARAGRAPH > < FREETEXT > 1 2) The authors should include a sentence in the Discussion that explains why the authors think that the CD…
CD202b	< / FREETEXT > < / PARAGRAPH > ▃ < PARAGRAPH > < FREETEXT > 1. The authors should provide a more detailed description of the methods used to generate the data in Figure 1. < / FREETEXT > < / PARAGRAPH > ▃ < PARAGRAPH > < FREETEXT > 2. The authors should provide a more detailed description of the methods used to generate the data in Figure 2. < / FREETEXT > < / PARAGRAPH > ▃ < PARAGRAPH > < FREETE…
CD274	< / FREETEXT > < / PARAGRAPH > ▃ < PARAGRAPH > < FREETEXT > The authors have not made the following changes to the manuscript: < / FREETEXT > < / PARAGRAPH > ▃ < PARAGRAPH > < FREETEXT > 1) The authors have not made the following changes to the manuscript: < / FREETEXT > < / PARAGRAPH > ▃ < PARAGRAPH > < FREETEXT > 1) The authors have not made the following changes to the manuscript: < / FREETEXT…
CD29	< / FREETEXT > < / PARAGRAPH > ▃ < PARAGRAPH > < FREETEXT > The authors have not made the following changes to the manuscript: < / FREETEXT > < / PARAGRAPH > ▃ < PARAGRAPH > < FREETEXT > 1) The authors have not made the following changes to the manuscript: < / FREETEXT > < / PARAGRAPH > ▃ < PARAGRAPH > < FREETEXT > 1) The authors have not made the following changes to the manuscript: < / FREETEXT…
CD309	< / FREETEXT > < / PARAGRAPH > ▃ < PARAGRAPH > < FREETEXT > 1. The authors should provide a more detailed description of the methods used to generate the data in Figure 1. < / FREETEXT > < / PARAGRAPH > ▃ < PARAGRAPH > < FREETEXT > 2. The authors should provide a more detailed description of the methods used to generate the data in Figure 2. < / FREETEXT > < / PARAGRAPH > ▃ < PARAGRAPH > < FREETE…
CD44	< / FREETEXT > < / PARAGRAPH > ▃ < PARAGRAPH > < FREETEXT > The authors should also include the following in the Discussion section: < / FREETEXT > < / PARAGRAPH > ▃ < PARAGRAPH > < FREETEXT > “The CD4 4 protein is a transmembrane glycoprotein that is expressed on the surface of most cells and is involved in cell adhesion, migration, and proliferation. CD4 4 is a receptor for hyaluronic acid (HA)…
CD47	< / FREETEXT > < / PARAGRAPH > ▃ < PARAGRAPH > < FREETEXT > The authors should also include a discussion of the potential role of the CD4 7-SIRPα axis in the context of the current study. < / FREETEXT > < / PARAGRAPH > ▃ < PARAGRAPH > < FREETEXT > We have added a paragraph to the Discussion section to discuss the potential role of the CD4 7-SIRPα axis in the context of the current study. < / FREE…
CD49f	< / FREETEXT > < / PARAGRAPH > ▃ < PARAGRAPH > < FREETEXT > We have now included the following sentence in the Discussion: < / FREETEXT > < / PARAGRAPH > ▃ < PARAGRAPH > < FREETEXT > “The CD4 9f protein is a member of the tetraspanin family of proteins, which are known to form complexes with other proteins, including integrins, and are involved in cell adhesion, migration, and signaling. ” < / FR…
CD58	< / FREETEXT > < / PARAGRAPH > ▃ < PARAGRAPH > < FREETEXT > The authors have not made the following changes to the manuscript: < / FREETEXT > < / PARAGRAPH > ▃ < PARAGRAPH > < FREETEXT > 1) The authors have not made the following changes to the manuscript: < / FREETEXT > < / PARAGRAPH > ▃ < PARAGRAPH > < FREETEXT > 1) The authors have not made the following changes to the manuscript: < / FREETEXT…
CD59	< / FREETEXT > < / PARAGRAPH > ▃ < PARAGRAPH > < FREETEXT > The authors have not made the following changes to the manuscript: < / FREETEXT > < / PARAGRAPH > ▃ < PARAGRAPH > < FREETEXT > 1) The authors have not made the following changes to the manuscript: < / FREETEXT > < / PARAGRAPH > ▃ < PARAGRAPH > < FREETEXT > 1) The authors have not made the following changes to the manuscript: < / FREETEXT…
CD61	< / FREETEXT > < / PARAGRAPH > ▃ < PARAGRAPH > < FREETEXT > 1. The authors should include a citation for the work of the group of Dr. David A. Schatz (University of California, San Francisco), who has been a pioneer in the field of T cell costimulation. < / FREETEXT > < / PARAGRAPH > ▃ < PARAGRAPH > < FREETEXT > 2. The authors should include a citation for the work of the group of Dr. James P. Al…
HLA_A	< / FREETEXT > < / PARAGRAPH > ▃ < PARAGRAPH > < FREETEXT > 2) The authors state that the HLA-A * 0 2: 0 1 and HLA-A * 0 2: 0 6 allotypes differ by a single amino acid at position 1 1 6 in the peptide-binding groove. However, there are two amino acid differences between the HLA-A * 0 2: 0 1 and HLA-A * 0 2: 0 6 allotypes at positions 1 1 4 and 1 1 7, which are also in the peptide-binding groove. …
Rat_IgG2a	< / FREETEXT > < / PARAGRAPH > ▃ < PARAGRAPH > < FREETEXT > 1 1) The authors should include a sentence in the Discussion that explains why the authors think that the authors are using the rat IgG2a isotype. < / FREETEXT > < / PARAGRAPH > ▃ < PARAGRAPH > < FREETEXT > 1 2) The authors should include a sentence in the Discussion that explains why the authors are using the rat IgG2a isotype. < / FREE…
Mouse_IgG1	</ FREETEXT > < / PARAGRAPH > ▃ < PARAGRAPH > < FREETEXT > 1 1) The authors should include a table that lists the antibodies used in this study. < / FREETEXT > < / PARAGRAPH > ▃ < PARAGRAPH > < FREETEXT > 1 2) The authors should include a table that lists the genes that were used in this study. < / FREETEXT > < / PARAGRAPH > ▃ < PARAGRAPH > < FREETEXT > 1 3) The authors should include a table tha…
Mouse_IgG2a	</ FREETEXT > < / PARAGRAPH > ▃ < PARAGRAPH > < FREETEXT > 1 1) The authors should include a table that lists the antibodies used in this study. < / FREETEXT > < / PARAGRAPH > ▃ < PARAGRAPH > < FREETEXT > 1 2) The authors should include a table that lists the genes that are differentially expressed in the different cell types. < / FREETEXT > < / PARAGRAPH > ▃ < PARAGRAPH > < FREETEXT > 1 3) The a…
Mouse_IgG2b	</ FREETEXT > < / PARAGRAPH > ▃ < PARAGRAPH > < FREETEXT > 1 1) The authors should include a table that lists the antibodies used in this study. < / FREETEXT > < / PARAGRAPH > ▃ < PARAGRAPH > < FREETEXT > 1 2) The authors should include a table that lists the genes that are differentially expressed in the different cell types. < / FREETEXT > < / PARAGRAPH > ▃ < PARAGRAPH > < FREETEXT > 1 3) The a…
HLA_E	< / FREETEXT > < / PARAGRAPH > ▃ < PARAGRAPH > < FREETEXT > 1. The authors should include a table that lists the HLA alleles that are expressed in the cell lines used in this study. < / FREETEXT > < / PARAGRAPH > ▃ < PARAGRAPH > < FREETEXT > 2. The authors should include a table that lists the HLA alleles that are expressed in the cell lines used in this study. < / FREETEXT > < / PARAGRAPH > ▃ < …
CD9	< / FREETEXT > < / PARAGRAPH > ▃ < PARAGRAPH > < FREETEXT > The authors have not made the following changes to the manuscript: < / FREETEXT > < / PARAGRAPH > ▃ < PARAGRAPH > < FREETEXT > 1) The authors have not made the following changes to the manuscript: < / FREETEXT > < / PARAGRAPH > ▃ < PARAGRAPH > < FREETEXT > 1) The authors have not made the following changes to the manuscript: < / FREETEXT…
CD279	< / FREETEXT > < / PARAGRAPH > ▃ < PARAGRAPH > < FREETEXT > 1. The authors should provide a more detailed description of the methods used to generate the data in Figure 1. < / FREETEXT > < / PARAGRAPH > ▃ < PARAGRAPH > < FREETEXT > 2. The authors should provide a more detailed description of the methods used to generate the data in Figure 2. < / FREETEXT > < / PARAGRAPH > ▃ < PARAGRAPH > < FREETE…
Red protein means the output is incorrect.

## Sheet: Cell-type annotation QA
GPT 4
Question	Answer
This cell has genes ranked by their expression as: CCDC71L NTS F8 GHSR GRIN2D VNN3 DTX1 SPOCK2 TRPC5 AQP9 GGT1 DUSP23 COL16A1 CCDC3 CH25H PTX3 CADM3 NTRK2 AGR3 LDB2 LRRTM1 FOSL1 PIK3AP1 CHST8 TGFBR2 MBOAT4 BCL2 MYRF GPC1 PPARGC1A SLIT3 DOCK2 SYT1 MFSD2A POLR3B LURAP1L UGT2B7 LYN GALNT2 RASD2 ALDH1A2 F10 C18orf54 CGA HEG1 COL14A1 SLC43A2 NRARP NPNT BMF GCGR SPSB1 RAB34 PRKAR2B TET3 DIAPH3 RAMP2 GL…	The list you've provided appears to be a transcriptomic profile, which includes a variety of genes expressed in a cell. Identifying the cell type from a list of genes would typically require comparing the expression profile to known profiles from various cell types, often using bioinformatics tools or databases such as the Human Cell Atlas or single-cell RNA sequencing (scRNA-seq) databases that …
GPT 2
Question	Answer
This cell has genes ranked by their expression as: CCDC71L NTS F8 GHSR GRIN2D VNN3 DTX1 SPOCK2 TRPC5 AQP9 GGT1 DUSP23 COL16A1 CCDC3 CH25H PTX3 CADM3 NTRK2 AGR3 LDB2 LRRTM1 FOSL1 PIK3AP1 CHST8 TGFBR2 MBOAT4 BCL2 MYRF GPC1 PPARGC1A SLIT3 DOCK2 SYT1 MFSD2A POLR3B LURAP1L UGT2B7 LYN GALNT2 RASD2 ALDH1A2 F10 C18orf54 CGA HEG1 COL14A1 SLC43A2 NRARP NPNT BMF GCGR SPSB1 RAB34 PRKAR2B TET3 DIAPH3 RAMP2 GL…	Index Erorr: index out of range in self.
